# Supplementary material for: Metabolomic profiling in phenylketonuria: a systematic review of human studies
Source: Metabolomics. 2026 Mar 7;22(2):39. doi: 10.1007/s11306-026-02416-6 (PMC12967636; doi:10.1007/s11306-026-02416-6)
Supplement: Supplementary file 2 — Supplementary Material 2 [file 11306_2026_2416_MOESM2_ESM.xlsx]

## Sheet: Urine_UP_MetaboAnalyst
Query	Match	Aligned with blood findings	HMDB	PubChem	KEGG	SMILES	REFERENCE	Frequency	Metabolic Pathway from HMDB																																Metabolic Pathway from MetaboAnalyst
Phenylpyruvic acid	Phenylpyruvic acid	Accordance with blood	HMDB0000205	997	C00166	OC(=O)C(=O)CC1=CC=CC=C1	Xiong, Hampe	2	Phenylalanine and Tyrosine Metabolism (HMDB: HMDB0031629)	Tropane, Piperidine, and Pyridine Alkaloid Biosynthesis (PathBank: SMP0063474)	Tryptophan Metabolism (PathBank: SMP0002353)	Phenylalanine Metabolism (PathBank: SMP0002349)																													Phenylalanine metabolism	Phenylalanine, tyrosine and tryptophan biosynthesis
Phenylacetic acid	Phenylacetic acid	Accordance with blood	HMDB0000209	999	C07086	OC(=O)CC1=CC=CC=C1	Xiong, Hampe	2	Phenylacetate Metabolism (PathBank: SMP0087208)	Phenylethylamine Metabolism (PathBank: SMP0002041)																															Phenylalanine metabolism
Phenyllactic acid	Phenyllactic acid	Accordance with blood	HMDB0000779	3848	C01479	OC(CC1=CC=CC=C1)C(O)=O	Xiong, Hampe	2
2-Hydroxyphenylacetic acid	ortho-Hydroxyphenylacetic acid	Accordance with blood	HMDB0000669	11970	C05852	OC(=O)CC1=C(O)C=CC=C1	Xiong, Pan, Hampe	3																																	Phenylalanine metabolism
Phenylacetylglutamine	Phenylacetylglutamine	Accordance with blood	HMDB0006344	92258	C04148	NC(=O)CC[C@H](NC(=O)CC1=CC=CC=C1)C(O)=O	Xiong	1	Phenylacetate Metabolism (HMDB: HMDB0006344)	Phenylacetate Metabolism (PathBank: SMP0087208)
Phenylalanine	Phenylalanine	Accordance with blood	HMDB0000159	6140	C00079	N[C@@H](CC1=CC=CC=C1)C(O)=O	Xiong, Pan, Hampe	3	Phenylalanine and Tyrosine Metabolism (HMDB: HMDB0000159)	Transcription/Translation (HMDB: HMDB0000159)	TRNA Charging 2 (PathBank: SMP0121283)	Tryptophan Metabolism (PathBank: SMP0002353)	Inner Membrane Transport (PathBank: SMP0121270)	TRNA Charging (PathBank: SMP0121281)	Phenylalanine Biosynthesis (PathBank: SMP0121284)	Phenylalanine Metabolism (PathBank: SMP0002349)	Methionine Metabolism and Salvage (PathBank: SMP0002310)	Tropane, Piperidine, and Pyridine Alkaloid Biosynthesis (PathBank: SMP0063474)																							Phenylalanine metabolism	Phenylalanine, tyrosine and tryptophan biosynthesis
Mandelic acid	Mandelic acid	not found in blood	HMDB0000703	439616	C01984	O[C@H](C(O)=O)C1=CC=CC=C1	Xiong, Hampe	2
N-Acetylphenylalanine	N-Acetyl-L-phenylalanine	Accordance with blood	HMDB0000512	74839	C03519	CC(=O)N[C@@H](CC1=CC=CC=C1)C(O)=O	Xiong	1
4-Hydroxyphenylacetic acid	p-Hydroxyphenylacetic acid	Accordance with blood	HMDB0000020	127	C00642	OC(=O)CC1=CC=C(O)C=C1	Xiong	1	Tyrosine Metabolism (HMDB: HMDB0000020)																																Tyrosine metabolism
4-Hydroxyphenylpyruvic acid	4-Hydroxyphenylpyruvic acid	not found in blood	HMDB0000707	979	C01179	OC(=O)C(=O)CC1=CC=C(O)C=C1	Xiong	1	Tyrosine metabolism	Phenylalanine and Tyrosine Metabolism																															Phenylalanine, tyrosine and tryptophan biosynthesis	Tyrosine metabolism	Ubiquinone and other terpenoid-quinone biosynthesis
4-Hydroxyphenyllactic acid	Hydroxyphenyllactic acid	not found in blood	HMDB0000755	9378	C03672	OC(CC1=CC=C(O)C=C1)C(O)=O	Xiong, Hampe	2
3-Hydroxymethylglutaric acid	3-Hydroxymethylglutaric acid	not found in blood	HMDB0000355	1662	C03761	CC(O)(CC(O)=O)CC(O)=O	Blasco	1
Isovalerylglycine	Isovalerylglycine	not found in blood	HMDB0000678	546304	NA	CC(C)CC(=O)NCC(O)=O	Blasco	1
Methylsuccinic acid	Methylsuccinic acid	not found in blood	HMDB0001844	6950476	C08645	C[C@@H](CC(O)=O)C(O)=O	Blasco	1	Fatty Acid Metabolism (HMDB: HMDB0001844)
Fumaric acid	Fumaric acid	not found in blood	HMDB0000134	444972	C00122	OC(=O)\C=C\C(O)=O	Blasco	1	Arginine and Proline Metabolism (HMDB: HMDB0000134)	Phenylalanine and Tyrosine Metabolism (HMDB: HMDB0000134)	Urea Cycle (HMDB: HMDB0000134)	Tyrosine Metabolism (HMDB: HMDB0000134)	Aspartate Metabolism (HMDB: HMDB0000134)	Citric Acid Cycle (HMDB: HMDB0000134)	Mitochondrial Electron Transport Chain (HMDB: HMDB0000134)	Warburg Effect (PathBank: SMP0087270)	TCA Cycle (PathBank: SMP0002414)	TCA Cycle (Ubiquinol-4) (PathBank: SMP0121339)	TCA Cycle (Ubiquinol-5) (PathBank: SMP0121340)	TCA Cycle (Ubiquinol-7) (PathBank: SMP0121342)	TCA Cycle (Ubiquinol-8) (PathBank: SMP0121343)	2-Oxopent-4-enoate Metabolism (PathBank: SMP0122102)	Purine Nucleotides De Novo Biosynthesis 2 (PathBank: SMP0122223)	Purine Nucleotides De Novo Biosynthesis (PathBank: SMP0002377)	Arginine Metabolism (PathBank: SMP0002416)	Oxidative Phosphorylation (PathBank: SMP0012092)	Purine Metabolism (PathBank: SMP0063668)	TCA Cycle (Ubiquinol-6) (PathBank: SMP0121341)	TCA Cycle (Ubiquinol-10) (PathBank: SMP0121345)	TCA Cycle (Ubiquinol-0) (PathBank: SMP0122219)	TCA Cycle (PathBank: SMP0002304)	Inner Membrane Transport (PathBank: SMP0121270)	L-Glutamate Metabolism (PathBank: SMP0121273)	Purine Nucleotides De Novo Biosynthesis (PathBank: SMP0121307)	TCA Cycle (Ubiquinol-2) (PathBank: SMP0121337)	TCA Cycle (Ubiquinol-9) (PathBank: SMP0121344)	Proline Metabolism (PathBank: SMP0002420)	TCA Cycle (Ubiquinol-3) (PathBank: SMP0121338)	2-Oxopent-4-enoate Metabolism 2 (PathBank: SMP0122224)	Citrate Cycle (PathBank: SMP0121182)	Tyrosine metabolism	Arginine biosynthesis	Citrate cycle (TCA cycle)	Pyruvate metabolism	Alanine, aspartate and glutamate metabolism
Alanine	L-Alanine	inverse. Liang and Blasco have found downregulated in DBS or plasma, respectively. However, participants of Blasco and Liang studies do not have a dietary treatment and Pan's work only include 1 participant with a dietary treatment	HMDB0000161	5950	C00041	C[C@H](N)C(O)=O	Pan	1	Glucose-Alanine Cycle (HMDB: HMDB0000161)	Glycine and Serine Metabolism (HMDB: HMDB0000161)	Urea Cycle (HMDB: HMDB0000161)	Transcription/Translation (HMDB: HMDB0000161)	Alanine Metabolism (HMDB: HMDB0000161)	Selenoamino Acid Metabolism (HMDB: HMDB0000161)	Glutamate Metabolism (PathBank: SMP0087278)	D-Alanine Metabolism (PathBank: SMP0121264)	D-Glutamine and D-Glutamate Metabolism (PathBank: SMP0121265)	Peptidoglycan Biosynthesis II (PathBank: SMP0122239)	Biotin Metabolism (PathBank: SMP0000785)	Tyrosine Metabolism (PathBank: SMP0002352)	Tryptophan Metabolism (PathBank: SMP0063693)	Peptidoglycan Biosynthesis I (PathBank: SMP0121305)	Inner Membrane Transport (PathBank: SMP0121270)	L-Alanine Metabolism (PathBank: SMP0121272)	TRNA Charging 2 (PathBank: SMP0121283)	L-Alanine Metabolism (PathBank: SMP0002301)	Phenylalanine Metabolism (PathBank: SMP0002349)	Glycine Metabolism (PathBank: SMP0002428)	TRNA Charging (PathBank: SMP0121281)	NAD Metabolism (PathBank: SMP0002338)	Glutamic Acid Metabolism (PathBank: SMP0002427)	Thio-Molybdenum Cofactor Biosynthesis (PathBank: SMP0012046)	Butanoate metabolism (PathBank: SMP0012467)								Alanine, aspartate and glutamate metabolism	Selenocompound metabolism
Citrate	Citric acid	This compound is found up- and downregulated in blood specimens	HMDB0000094	311	C00158	OC(=O)CC(O)(CC(O)=O)C(O)=O	Pan	1	Citric Acid Cycle	Transfer of Acetyl Groups into Mitochondria	Warburg Effect																														Alanine, aspartate and glutamate metabolism	Glyoxylate and dicarboxylate metabolism	Citrate cycle (TCA cycle)

## Sheet: Urine_DOWN_MetaboAnalyst
Query	Match	Aligned with blood findings	HMDB	PubChem	KEGG	SMILES	REFERENCE	Frequency	Metabolic Pathway from HMDB
Succinic acid	Succinic acid	inverse, however, participants in Blasco did not have a dietary treatment and Jacob do not specify dietary treatment	HMDB0000254	1110	C00042	OC(=O)CCC(O)=O	Blasco	1	Glutamate Metabolism (HMDB: HMDB0000254)	Carnitine Synthesis (HMDB: HMDB0000254)	Metabolic Pathways (HMDB: HMDB0000254)	Oxidative Phosphorylation (HMDB: HMDB0000254)	Pentose Phosphate Pathway (HMDB: HMDB0000254)	Insulin secretion (HMDB: HMDB0000254)	Tyrosine Metabolism (HMDB: HMDB0000254)	Citric Acid Cycle (HMDB: HMDB0000254)	Mitochondrial Electron Transport Chain (HMDB: HMDB0000254)	Histidine Metabolism (HMDB: HMDB0000254)	Benzoate Degradation (HMDB: HMDB0000254)	Vitamin B6 Metabolism (HMDB: HMDB0000254)	Butanoate metabolism (HMDB: HMDB0000254)	Phytanic Acid Peroxisomal Oxidation (HMDB: HMDB0000254)	Sulfur Metabolism (PathBank: SMP0002382)	TCA Cycle (PathBank: SMP0002414)	Arginine and Proline Metabolism (PathBank: SMP0012004)	Ketone Body Metabolism (PathBank: SMP0087202)	Oxidation of Branched-Chain Fatty Acids (PathBank: SMP0087255)	Warburg Effect (PathBank: SMP0087270)	Methionine Biosynthesis (PathBank: SMP0121290)	Sulfur Metabolism (Ethanesulfonate) (PathBank: SMP0121318)	Propanoate Metabolism (PathBank: SMP0121322)	Secondary Metabolites: Glyoxylate Cycle (PathBank: SMP0121326)	TCA Cycle (Ubiquinol-4) (PathBank: SMP0121339)	TCA Cycle (Ubiquinol-5) (PathBank: SMP0121340)	TCA Cycle (Ubiquinol-7) (PathBank: SMP0121342)	TCA Cycle (Ubiquinol-8) (PathBank: SMP0121343)	2-Oxopent-4-enoate Metabolism (PathBank: SMP0122102)	4-Aminobutanoate Degradation I (PathBank: SMP0122243)	Butyrate Metabolism (PathBank: SMP0063603)	Valine, Leucine, and Isoleucine Degradation (PathBank: SMP0063689)	Taurine Metabolism (PathBank: SMP0121268)	TCA Cycle (Ubiquinol-6) (PathBank: SMP0121341)	TCA Cycle (Ubiquinol-10) (PathBank: SMP0121345)	TCA Cycle (Ubiquinol-0) (PathBank: SMP0122219)	TCA Cycle (Ubiquinol-2) (PathBank: SMP0121337)	TCA Cycle (Ubiquinol-9) (PathBank: SMP0121344)	Taurine Metabolism I (PathBank: SMP0121357)	TCA Cycle (PathBank: SMP0002304)	Lysine Biosynthesis (PathBank: SMP0121266)
Methylmalonic acid	Methylmalonic acid	inverse, however, participants in Blasco did not have a dietary treatment and Jacob do not specify dietary treatment	HMDB0000202	487	C02170	CC(C(O)=O)C(O)=O	Blasco	1	Valine, Leucine, and Isoleucine Degradation (HMDB: HMDB0000202)	Propanoate Metabolism (HMDB: HMDB0000202)	Vitamin K Metabolism (HMDB: HMDB0000202)	Vitamin K Metabolism (PathBank: SMP0063591)
Glyceric acid	Glyceric acid	not found in blood	HMDB0000139	439194	C00258	OC[C@@H](O)C(O)=O	Blasco	1	Glycerolipid Metabolism	Glycine, serine and threonine metabolism
3-hydroxyisovaleric acid	3-Hydroxyisovaleric acid	not found in blood	HMDB0000754	69362	C20827	CC(C)(O)CC(O)=O	Blasco	1	Fatty Acid Metabolism (HMDB: HMDB0000754)	Lipid metabolism pathway (HMDB: HMDB0000754)
Pyruvic acid	Pyruvic acid	not found in blood	HMDB0000243	1060	C00022	CC(=O)C(O)=O	Blasco	1	Amino Sugar Metabolism (HMDB: HMDB0000243)	Ammonia Recycling (HMDB: HMDB0000243)	Glucose-Alanine Cycle (HMDB: HMDB0000243)	Glycine and Serine Metabolism (HMDB: HMDB0000243)	Urea Cycle (HMDB: HMDB0000243)	Pyruvate Metabolism (HMDB: HMDB0000243)	Cysteine Metabolism (HMDB: HMDB0000243)	Citric Acid Cycle (HMDB: HMDB0000243)	Alanine Metabolism (HMDB: HMDB0000243)	Gluconeogenesis (HMDB: HMDB0000243)	Glycolysis (HMDB: HMDB0000243)	Transfer of Acetyl Groups into Mitochondria (HMDB: HMDB0000243)	Pyruvaldehyde Degradation (HMDB: HMDB0000243)	Valine Biosynthesis (PathBank: SMP0002373)	Sulfur Metabolism (PathBank: SMP0002382)	TCA Cycle (PathBank: SMP0002414)	Phosphatidylcholine Biosynthesis (PathBank: SMP0086499)	Phosphatidylethanolamine Biosynthesis (PathBank: SMP0086596)	Warburg Effect (PathBank: SMP0087270)	Glutamate Metabolism (PathBank: SMP0087278)	Phosphatidylcholine/Phosphatidylethanolamine Biosynthesis (PathBank: SMP0100277)	D-Alanine Metabolism (PathBank: SMP0121264)	Galactitol and Galactonate Degradation (PathBank: SMP0121294)	Fructose Metabolism (PathBank: SMP0121308)	Glycerol Metabolism II (PathBank: SMP0121310)	Glycerol Metabolism III (sn-Glycero-3-Phosphoethanolamine) (PathBank: SMP0121311)	Glycerol Metabolism IV (Glycerophosphoglycerol) (PathBank: SMP0121312)	Sulfur Metabolism (Ethanesulfonate) (PathBank: SMP0121318)	Propanoate Metabolism (PathBank: SMP0121322)	Secondary Metabolites: Valine and L-Leucine Biosynthesis from Pyruvate (PathBank: SMP0121331)	2-Oxopent-4-enoate Metabolism (PathBank: SMP0122102)	Secondary Metabolites: Ubiquinol Biosynthesis 2 (PathBank: SMP0122225)	L-Lactaldehyde Degradation (Aerobic) (PathBank: SMP0122245)	Methylglyoxal Degradation II (PathBank: SMP0122250)	Tryptophan Metabolism (PathBank: SMP0000835)	Tyrosine Metabolism (PathBank: SMP0002352)	Gluconeogenesis from L-Malic Acid (PathBank: SMP0002413)	Isoleucine Biosynthesis (PathBank: SMP0002430)	Valine Biosynthesis (PathBank: SMP0121288)	Secondary Metabolites: Threonine Biosynthesis from Aspartate (PathBank: SMP0121329)	Spermidine Biosynthesis I (PathBank: SMP0122229)
Dopamine	Dopamine	Accordance with blood	HMDB0000073	681	C03758	NCCC1=CC(O)=C(O)C=C1	Douglas	1	Tyrosine metabolism (HMDB: HMDB0000073)
Homovanilic acid	Homovanillic acid	not found in blood	HMDB0000118	1738	C05582	COC1=C(O)C=CC(CC(O)=O)=C1	Douglas	1	Tyrosine Metabolism (HMDB: HMDB0000118)
3-methoxytyramine	3-Methoxytyramine	not found in blood	HMDB0000022	1669	C05587	COC1=C(O)C=CC(CCN)=C1	Douglas	1	Tyrosine Metabolism (HMDB: HMDB0000022)
5-hydroxyindoleacetic acid	5-Hydroxyindoleacetic acid	not found in blood	HMDB0000763	1826	C05635	OC(=O)CC1=CNC2=C1C=C(O)C=C2	Douglas	1	Tryptophan Metabolism (PathBank: SMP0063693)	Tryptophan Metabolism (HMDB: HMDB0000763)
5-hydroxytryptamine	Serotonin	Accordance with blood	HMDB0000259	5202	C00780	NCCC1=CNC2=C1C=C(O)C=C2	Douglas	1	Tryptophan Metabolism (HMDB: HMDB0000259)
[truncated: 62 more columns]

## Sheet: Blood_UP_MetaboAnalyst
Query	Match	HMDB	PubChem	KEGG	SMILES	REFERENCE		BLOOD SPECIMEN	Frequency	Metabolic Pathway from MetaboAnalyst										Metabolic Pathway from HMDB
Phenylalanine	Phenylalanine	HMDB0000159	6140	C00079	N[C@@H](CC1=CC=CC=C1)C(O)=O	Cannet, Mutze, Moritz, Stroup, Weigel, Liang, Wan, Blasco, Schoen, Andrade, Boulet, Douglas, Schulpis, Kong, Bonte, Haijes, Václavík, Coene, Hoegen, Jacob, Miller		Plasma, DBS, Serum	21	Phenylalanine metabolism	Phenylalanine, tyrosine and tryptophan biosynthesis									Phenylalanine and Tyrosine Metabolism (HMDB: HMDB0000159)	Transcription/Translation (HMDB: HMDB0000159)	TRNA Charging 2 (PathBank: SMP0121283)	Tryptophan Metabolism (PathBank: SMP0002353)	Inner Membrane Transport (PathBank: SMP0121270)	TRNA Charging (PathBank: SMP0121281)	Phenylalanine Biosynthesis (PathBank: SMP0121284)	Phenylalanine Metabolism (PathBank: SMP0002349)	Methionine Metabolism and Salvage (PathBank: SMP0002310)	Tropane, Piperidine, and Pyridine Alkaloid Biosynthesis (PathBank: SMP0063474)
Citric acid	Citric acid	HMDB0000094	311	C00158	OC(=O)CC(O)(CC(O)=O)C(O)=O	Cannet		Plasma	1	Alanine, aspartate and glutamate metabolism	Glyoxylate and dicarboxylate metabolism	Citrate cycle (TCA cycle)								Citric Acid Cycle	Transfer of Acetyl Groups into Mitochondria	Warburg Effect
Glutamic acid	Glutamic acid	HMDB0000148	33032	C00025	N[C@@H](CCC(O)=O)C(O)=O	Cannet, Moritz		Plasma	2	Arginine biosynthesis	Histidine metabolism	Glutathione metabolism	Alanine, aspartate and glutamate metabolism	Arginine and proline metabolism	Butanoate metabolism	Porphyrin metabolism	Glyoxylate and dicarboxylate metabolism	Nitrogen metabolism		Histidine Metabolism (HMDB: HMDB0000148)	Alanine Metabolism (HMDB: HMDB0000148)	Malate-Aspartate Shuttle (HMDB: HMDB0000148)	Amino Sugar Metabolism (HMDB: HMDB0000148)	Ammonia Recycling (HMDB: HMDB0000148)	Arginine and Proline Metabolism (HMDB: HMDB0000148)	Folate Metabolism (HMDB: HMDB0000148)	Glucose-Alanine Cycle (HMDB: HMDB0000148)	Glutamate Metabolism (HMDB: HMDB0000148)	Glycine and Serine Metabolism (HMDB: HMDB0000148)	Urea Cycle (HMDB: HMDB0000148)	Glutathione Metabolism (HMDB: HMDB0000148)	Cysteine Metabolism (HMDB: HMDB0000148)	Transcription/Translation (HMDB: HMDB0000148)	Aspartate Metabolism (PathBank: SMP0000809)	Porphyrin Metabolism (PathBank: SMP0000953)	Valine Biosynthesis (PathBank: SMP0002373)	Leucine Degradation (PathBank: SMP0002433)	Tyrosine Metabolism (PathBank: SMP0002457)	Vitamin B6 Metabolism (PathBank: SMP0063472)	Beta-Alanine metabolism (PathBank: SMP0087180)	Warburg Effect (PathBank: SMP0087270)	Propanoate Metabolism (PathBank: SMP0087480)	Nicotinate and Nicotinamide Metabolism (PathBank: SMP0121074)	D-Glutamine and D-Glutamate Metabolism (PathBank: SMP0121265)	Leucine Biosynthesis (PathBank: SMP0121287)	NAD Biosynthesis (PathBank: SMP0121297)	Amino Sugar and Nucleotide Sugar Metabolism III (PathBank: SMP0121303)	Pyrimidine Metabolism (PathBank: SMP0121324)	Secondary Metabolites: Valine and L-Leucine Biosynthesis from Pyruvate (PathBank: SMP0121331)
gamma-Linolenic acid	gamma-Linolenic acid	HMDB0003073	5280933	C06426	CCCCC\C=C/C\C=C/C\C=C/CCCCC(O)=O	Mutze, Drzymala		Plasma, Serum	2	Biosynthesis of unsaturated fatty acids ((6Z,9Z,12Z)-Octadecatrienoic acid)										alpha-Linolenic acid metabolism
Tyrosine	L-Tyrosine	HMDB0000158	6057	C00082	N[C@@H](CC1=CC=C(O)C=C1)C(O)=O	Moritz		Plasma	1	Phenylalanine metabolism	Phenylalanine, tyrosine and tryptophan biosynthesis	Ubiquinone and other terpenoid-quinone biosynthesis	Tyrosine metabolism							Tyrosine metabolism	Phenylalanine and Tyrosine Metabolism
Aspartate	L-Aspartic acid	HMDB0000191	5960	C00049	N[C@@H](CC(O)=O)C(O)=O	Moritz		Plasma	1	Arginine biosynthesis	Histidine metabolism	Alanine, aspartate and glutamate metabolism	Pantothenate and CoA biosynthesis	beta-Alanine metabolism	Nicotinate and nicotinamide metabolism					Ammonia Recycling (HMDB: HMDB0000191)	Glutamate Metabolism (PathBank: SMP0087278)	Beta-Alanine metabolism (PathBank: SMP0087284)	Tyrosine Metabolism (PathBank: SMP0087328)	Aspartate Metabolism (PathBank: SMP0087369)	Ammonia Recycling (PathBank: SMP0087375)	Arginine and Proline Metabolism (PathBank: SMP0012004)	Malate-Aspartate Shuttle (PathBank: SMP0087438)	Pantothenate and CoA Biosynthesis (PathBank: SMP0121296)	NAD Biosynthesis (PathBank: SMP0121297)	Pyrimidine Metabolism (PathBank: SMP0121324)	Purine Nucleotides De Novo Biosynthesis 2 (PathBank: SMP0122223)	Purine Metabolism (PathBank: SMP0087332)	Purine Nucleotides De Novo Biosynthesis (PathBank: SMP0002377)	Arginine Metabolism (PathBank: SMP0002416)	Methionine Metabolism (PathBank: SMP0002439)	Threonine Metabolism (PathBank: SMP0002444)	Asparagine Biosynthesis (PathBank: SMP0121289)	Secondary Metabolites: Threonine Biosynthesis from Aspartate (PathBank: SMP0121329)	Urea Cycle (PathBank: SMP0087319)	Aspartate Metabolism (PathBank: SMP0002302)	Cysteine Metabolism (PathBank: SMP0002309)	Lysine Metabolism (PathBank: SMP0002434)	Lysine Biosynthesis (PathBank: SMP0121266)	L-Glutamate Metabolism (PathBank: SMP0121273)	TRNA Charging 2 (PathBank: SMP0121283)	Purine Nucleotides De Novo Biosynthesis (PathBank: SMP0121307)	Pyrimidine Metabolism (PathBank: SMP0002370)	Proline Metabolism (PathBank: SMP0002420)	Asparagine Metabolism (PathBank: SMP0002421)
Serine	Serine	HMDB0000187	5951	C00065	N[C@@H](CO)C(O)=O	Moritz, Liang		Plasma, DBS	2	Cysteine and methionine metabolism	Sphingolipid metabolism	Glyoxylate and dicarboxylate metabolism	Glycine, serine and threonine metabolism	D-Amino acid metabolism	One carbon pool by folate					Ammonia Recycling (HMDB: HMDB0000187)	Glycine and Serine Metabolism (HMDB: HMDB0000187)	Homocysteine Degradation (HMDB: HMDB0000187)	Methionine Metabolism (HMDB: HMDB0000187)	Sphingolipid Metabolism (HMDB: HMDB0000187)	Phospholipid Biosynthesis (PathBank: SMP0001017)	Sphingolipid Metabolism (PathBank: SMP0002378)	Sulfur Metabolism (PathBank: SMP0002382)	Phosphatidylethanolamine Biosynthesis (PathBank: SMP0029731)	Selenoamino Acid Metabolism (PathBank: SMP0063587)	Glycine Biosynthesis (PathBank: SMP0121285)	Tryptophan Metabolism (PathBank: SMP0000835)	Cysteine Biosynthesis (PathBank: SMP0121282)	Cysteine Metabolism (PathBank: SMP0002309)	Biosynthesis of Siderophore Group Nonribosomal Peptides (PathBank: SMP0121262)	Inner Membrane Transport (PathBank: SMP0121270)	TRNA Charging 2 (PathBank: SMP0121283)	TRNA Charging (PathBank: SMP0121281)	Glycine Metabolism (PathBank: SMP0002428)	Serine Metabolism (PathBank: SMP0002443)	Phosphatidylcholine Biosynthesis (PathBank: SMP0014205)	Secondary Metabolites: Cysteine Biosynthesis from Serine (PathBank: SMP0121330)	One Carbon Pool by Folate (PathBank: SMP0122040)	Serine Biosynthesis and Metabolism (PathBank: SMP0000829)	Tryptophan Metabolism II (PathBank: SMP0001930)	Biosynthesis of Unsaturated Fatty Acids (PathBank: SMP0002324)	Biosynthesis of Unsaturated Fatty Acids (Tetracosanoyl-CoA) (PathBank: SMP0002325)	Biosynthesis of Unsaturated Fatty Acids (Docosanoyl-CoA) (PathBank: SMP0002329)	Biosynthesis of Unsaturated Fatty Acids (Icosanoyl-CoA) (PathBank: SMP0002346)	Biosynthesis of Unsaturated Fatty Acids (Stearoyl-CoA) (PathBank: SMP0002347)
Taurine	Taurine	HMDB0000251	1123	C00245	NCCS(O)(=O)=O	Moritz		Plasma	1	Taurine and hypotaurine metabolism	Primary bile acid biosynthesis									Taurine and Hypotaurine Metabolism (HMDB: HMDB0000251)	Bile Acid Biosynthesis (HMDB: HMDB0000251)	Sulfur Metabolism (PathBank: SMP0002382)	Sulfur Metabolism (Ethanesulfonate) (PathBank: SMP0121318)	Taurine Metabolism (PathBank: SMP0121268)	Taurine Metabolism I (PathBank: SMP0121357)	Inner Membrane Transport (PathBank: SMP0121270)	Sulfur Metabolism (Butanesulfonate) (PathBank: SMP0121316)	Sulfur Metabolism (Isethionate) (PathBank: SMP0121319)	Sulfur Metabolism (Propanesulfonate) (PathBank: SMP0121317)	Sulfur Metabolism (Methanesulfonate) (PathBank: SMP0121320)	Taurine and Hypotaurine Biosynthesis (PathBank: SMP0002379)
Hypotaurine	Hypotaurine	HMDB0000965	107812	C00519	NCCS(O)=O	Moritz		Plasma	1	Taurine and hypotaurine metabolism										Taurine and Hypotaurine Metabolism (HMDB: HMDB0000965)	Taurine and Hypotaurine Biosynthesis (PathBank: SMP0002379)
alpha-ketoglutarate	Oxoglutaric acid	HMDB0000208	51	C00026	OC(=O)CCC(=O)C(O)=O	Moritz, Schoen		Plasma	2	Arginine biosynthesis	Alanine, aspartate and glutamate metabolism	Butanoate metabolism	Citrate cycle (TCA cycle)	Lipoic acid metabolism						Ammonia Recycling (HMDB: HMDB0000208)	Glucose-Alanine Cycle (HMDB: HMDB0000208)	Glutamate Metabolism (HMDB: HMDB0000208)	Glycine and Serine Metabolism (HMDB: HMDB0000208)	Urea Cycle (HMDB: HMDB0000208)	Carnitine Synthesis (HMDB: HMDB0000208)	Citric Acid Cycle (HMDB: HMDB0000208)	Alanine Metabolism (HMDB: HMDB0000208)	Gluconeogenesis (HMDB: HMDB0000208)	Malate-Aspartate Shuttle (HMDB: HMDB0000208)	Phytanic Acid Peroxisomal Oxidation (HMDB: HMDB0000208)	TCA Cycle (PathBank: SMP0002414)	Sulfur Metabolism (PathBank: SMP0002382)	Aspartate Metabolism (PathBank: SMP0000809)	Valine Biosynthesis (PathBank: SMP0002373)	Leucine Degradation (PathBank: SMP0002433)	Tyrosine Metabolism (PathBank: SMP0002457)	Arginine and Proline Metabolism (PathBank: SMP0012004)	Vitamin B6 Metabolism (PathBank: SMP0063472)	Cysteine Metabolism (PathBank: SMP0063607)	Beta-Alanine metabolism (PathBank: SMP0087180)	Oxidation of Branched-Chain Fatty Acids (PathBank: SMP0087255)	Warburg Effect (PathBank: SMP0087270)	Propanoate Metabolism (PathBank: SMP0087480)	Leucine Biosynthesis (PathBank: SMP0121287)	Amino Sugar and Nucleotide Sugar Metabolism III (PathBank: SMP0121303)	Sulfur Metabolism (Ethanesulfonate) (PathBank: SMP0121318)	Secondary Metabolites: Valine and L-Leucine Biosynthesis from Pyruvate (PathBank: SMP0121331)	TCA Cycle (Ubiquinol-4) (PathBank: SMP0121339)	TCA Cycle (Ubiquinol-5) (PathBank: SMP0121340)
Methionine sulfoxide	Methionine sulfoxide	HMDB0002005	158980	C02989	CS(=O)CC[C@H](N)C(O)=O	Moritz		Plasma	1											Methionine Metabolism (PathBank: SMP0063637)
Stearidonic acid	Stearidonic acid	HMDB0006547	5312508	C16300	CC\C=C/C\C=C/C\C=C/C\C=C/CCCCC(O)=O	Stroup, Schoen		Plasma	2	alpha-Linolenic acid metabolism										alpha-Linolenic acid metabolism
13-hydroxyoctadecadienoic acid	13-HODE	HMDB0004667	6443013	C14762	CCCCC[C@H](O)\C=C\C=C/CCCCCCCC(O)=O	Stroup		Plasma	1
9-HODE	alpha-Dimorphecolic acid	HMDB0004670	5312830	C14767	CCCCC\C=C/C=C/[C@@H](O)CCCCCCCC(O)=O	Stroup		Plasma	1
Phenylacetate	Phenylacetic acid	HMDB0000209	999	C07086	OC(=O)CC1=CC=CC=C1	Stroup, Schoen, Bonte, Hoegen		Plasma	4	Phenylalanine metabolism										Phenylacetate Metabolism (PathBank: SMP0087208)	Phenylethylamine Metabolism (PathBank: SMP0002041)
Linolenoylcarnitine	NA	NA	NA	NA	NA	Stroup, Schoen		Plasma	2
Stearic acid	Stearic acid	HMDB0000827	5281	C01530	CCCCCCCCCCCCCCCCCC(O)=O	Drzymala, Schoen, Guerra		Plasma, Serum	3	Biosynthesis of unsaturated fatty acids										Plasmalogen Synthesis	Mitochondrial Beta-Oxidation of Long Chain Saturated Fatty Acids
alpha-Linolenic acid	alpha-Linolenic acid	HMDB0001388	5280934	C06427	CC\C=C/C\C=C/C\C=C/CCCCCCCC(O)=O	Drzymala		Serum	1	Biosynthesis of unsaturated fatty acids ((9Z,12Z,15Z)-Octadecatrienoic acid)	alpha-Linolenic acid metabolism									alpha-Linolenic acid metabolism
Citrulline	Citrulline	HMDB0000904	9750	C00327	N[C@@H](CCCNC(N)=O)C(O)=O	Liang, Wan		DBS	2	Arginine biosynthesis										Arginine and Proline Metabolism (HMDB: HMDB0000904)	Urea Cycle (HMDB: HMDB0000904)	Aspartate Metabolism (HMDB: HMDB0000904)	Arginine Metabolism (PathBank: SMP0002416)	Proline Metabolism (PathBank: SMP0002420)
Valine	L-Valine	HMDB0000883	6287	C00183	CC(C)[C@H](N)C(O)=O	Liang, Wan		DBS	2	Pantothenate and CoA biosynthesis	Valine, leucine and isoleucine biosynthesis	Valine, leucine and isoleucine degradation								Propanoate Metabolism (HMDB: HMDB0000883)
Ornithine	Ornithine	HMDB0000214	6262	C00077	NCCC[C@H](N)C(O)=O	Liang, Andrade		Plasma, DBS	2	Arginine biosynthesis	Glutathione metabolism	Arginine and proline metabolism								Arginine and Proline Metabolism (HMDB: HMDB0000214)	Glycine and Serine Metabolism (HMDB: HMDB0000214)	Urea Cycle (HMDB: HMDB0000214)	Spermidine and Spermine Biosynthesis (HMDB: HMDB0000214)	Arginine Metabolism (PathBank: SMP0002416)	Beta-Alanine metabolism (PathBank: SMP0002307)	Glutamate Metabolism (PathBank: SMP0002303)	Proline Metabolism (PathBank: SMP0002420)	Ornithine Metabolism (PathBank: SMP0121275)
Histidine	Histidine	HMDB0000177	6274	C00135	N[C@@H](CC1=CN=CN1)C(O)=O	Liang		DBS	1	Histidine metabolism	beta-Alanine metabolism									Ammonia Recycling (HMDB: HMDB0000177)	Transcription/Translation (HMDB: HMDB0000177)	Histidine Metabolism (HMDB: HMDB0000177)	Beta-Alanine metabolism (PathBank: SMP0087180)	Histidine Biosynthesis (PathBank: SMP0002335)	Methylhistidine Metabolism (PathBank: SMP0063638)	TRNA Charging 2 (PathBank: SMP0121283)	Secondary Metabolites: Histidine Biosynthesis (PathBank: SMP0121334)	TRNA Charging (PathBank: SMP0121281)
Methionine	Methionine	HMDB0000696	6137	C00073	CSCC[C@H](N)C(O)=O	Wan		DBS	1	Cysteine and methionine metabolism	One carbon pool by folate									Glycine and Serine Metabolism (HMDB: HMDB0000696)	Methionine Metabolism (HMDB: HMDB0000696)	Transcription/Translation (HMDB: HMDB0000696)	Betaine Metabolism (HMDB: HMDB0000696)	Spermidine and Spermine Biosynthesis (HMDB: HMDB0000696)	Porphyrin Metabolism (PathBank: SMP0000953)	Lipoic Acid Metabolism (PathBank: SMP0002398)	Methionine Biosynthesis (PathBank: SMP0121290)	PreQ0 Metabolism (PathBank: SMP0122104)	Lipoate Biosynthesis and Incorporation I (PathBank: SMP0122263)	Beta-Alanine metabolism (PathBank: SMP0002307)	TRNA Charging 2 (PathBank: SMP0121283)	S-Adenosyl-L-Methionine Biosynthesis (PathBank: SMP0121301)	Biotin Metabolism (PathBank: SMP0121263)	TRNA Charging (PathBank: SMP0121281)	One Carbon Pool by Folate (PathBank: SMP0122040)	Thiamin Diphosphate Biosynthesis (PathBank: SMP0122222)	Tyrosine Biosynthesis (PathBank: SMP0000826)	Thiazole Biosynthesis I (PathBank: SMP0002055)	S-Adenosyl-L-Methionine Cycle (PathBank: SMP0002092)	Methionine Metabolism and Salvage (PathBank: SMP0002310)	One Carbon Pool by Folate I (PathBank: SMP0002369)	Molybdenum Cofactor Biosynthesis (PathBank: SMP0012017)	Thio-Molybdenum Cofactor Biosynthesis (PathBank: SMP0012046)	L-Homomethionine Biosynthesis (PathBank: SMP0121204)
Arginine	L-Arginine	HMDB0000517	6322	C00062	N[C@@H](CCCNC(N)=N)C(O)=O	Wan, Jacob		DBS	2	Arginine biosynthesis	Arginine and proline metabolism									Arginine and Proline Metabolism (HMDB: HMDB0000517)	Glycine and Serine Metabolism (HMDB: HMDB0000517)	Urea Cycle (HMDB: HMDB0000517)	Transcription/Translation (HMDB: HMDB0000517)	Aspartate Metabolism (PathBank: SMP0000809)	Arginine Metabolism (PathBank: SMP0002416)	TRNA Charging 2 (PathBank: SMP0121283)	Glutamate Metabolism (PathBank: SMP0002303)	Proline Metabolism (PathBank: SMP0002420)	TRNA Charging (PathBank: SMP0121281)
Gamma-Glutamylphenylalanine	gamma-Glutamylphenylalanine	HMDB0000594	111299	NA	N[C@@H](CCC(=O)N[C@@H](CC1=CC=CC=C1)C(O)=O)C(O)=O	Schoen, Kong, Bonte, Václavík, Coene, Miller		Plasma	6
N-Formylphenylalanine	N-Formylphenylalanine	HMDB0240317	759256	NA	OC(=O)[C@H](CC1=CC=CC=C1)NC=O	Schoen		Plasma	1
Phenyllactate	D-Phenyllactic acid	HMDB0000563	444718	C05607	[H][C@](O)(CC1=CC=CC=C1)C(O)=O	Schoen, Kong, Bonte, Coene, Miller		Plasma	5
N-Acetylphenylalanine	N-Acetyl-L-phenylalanine	HMDB0000512	74839	C03519	CC(=O)N[C@@H](CC1=CC=CC=C1)C(O)=O	Schoen, Bonte, Haijes, Coene, Hoegen, Miller		Plasma, DBS	6
Iminodiacetate	Iminodiacetic acid	HMDB0011753	8897	C19911	OC(=O)CNCC(O)=O	Schoen		Plasma	1
3-Formylindole	Indole-3-carboxaldehyde	HMDB0029737	10256	C08493	O=CC1=CNC2=C1C=CC=C2	Schoen		Plasma	1
Cysteinylglycine	Cysteinylglycine	HMDB0000078	439498	C01419	N[C@@H](CS)C(=O)NCC(O)=O	Schoen		Plasma	1	Glutathione metabolism										Glutathione Metabolism (HMDB: HMDB0000078)
1-Carboxyethylphenylalanine	NA	NA	NA	NA	NA	Schoen		Plasma	1
Cysteine-S-Sulfate	Cysteine-S-sulfate	HMDB0000731	115015	C05824	N[C@@H](CSS(O)(=O)=O)C(O)=O	Schoen		Plasma	1											Cysteine Biosynthesis (PathBank: SMP0000821)	Sulfur Metabolism (HMDB: HMDB0000731)	Glutathione biosynthesis (HMDB: HMDB0000731)
Sarcosine	Sarcosine	HMDB0000271	1088	C00213	CNCC(O)=O	Schoen		Plasma	1	Glycine, serine and threonine metabolism	One carbon pool by folate									Glycine and Serine Metabolism (HMDB: HMDB0000271)	Methionine Metabolism (PathBank: SMP0063637)
Phenylpyruvate	Phenylpyruvic acid	HMDB0000205	997	C00166	OC(=O)C(=O)CC1=CC=CC=C1	Schoen, Kong, Miller		Plasma	3	Phenylalanine metabolism	Phenylalanine, tyrosine and tryptophan biosynthesis									Phenylalanine and Tyrosine Metabolism (HMDB: HMDB0031629)	Tropane, Piperidine, and Pyridine Alkaloid Biosynthesis (PathBank: SMP0063474)	Tryptophan Metabolism (PathBank: SMP0002353)	Phenylalanine Metabolism (PathBank: SMP0002349)
Hypoxanthine	Hypoxanthine	HMDB0000157	790	C00262	OC1=NC=NC2=C1NC=N2	Schoen		Plasma	1	Purine metabolism										Purine Metabolism (HMDB: HMDB0000157)	Adenine and Adenosine Salvage I (PathBank: SMP0002081)	Purine Ribonucleosides Degradation (PathBank: SMP0002088)	Purine Deoxyribonucleosides Degradation (PathBank: SMP0002089)	Adenosine Nucleotides Degradation (PathBank: SMP0002103)	AMP Degradation (Hypoxanthine Route) (PathBank: SMP0012052)
2-Hydroxyphenylacetate	ortho-Hydroxyphenylacetic acid	HMDB0000669	11970	C05852	OC(=O)CC1=C(O)C=CC=C1	Schoen, Kong		Plasma	2	Phenylalanine metabolism
Phenylacetylcarnitine	NA	NA	NA	NA	NA	Schoen		Plasma	1
Xanthine	Xanthine	HMDB0000292	1188	C00385	O=C1NC2=C(NC=N2)C(=O)N1	Schoen		Plasma	1	Purine metabolism										Purine Metabolism (HMDB: HMDB0000292)	Purine Ribonucleosides Degradation (PathBank: SMP0002088)	Adenosine Nucleotides Degradation (PathBank: SMP0002103)	AMP Degradation (Hypoxanthine Route) (PathBank: SMP0012052)
N-Acetylaspartate	N-Acetyl-L-aspartic acid	HMDB0000812	65065	C01042	CC(=O)N[C@@H](CC(O)=O)C(O)=O	Schoen		Plasma	1	Alanine, aspartate and glutamate metabolism										Aspartate Metabolism (HMDB: HMDB0000812)
Linoleoyl carnitine	Linoleyl carnitine	HMDB0006469	6450015	NA	CCCCC\C=C/C\C=C/CCCCCCCC(=O)O[C@H](CC(O)=O)C[N+](C)(C)C	Schoen		Plasma	1
Oleoylethanolamide	Oleoylethanolamide	HMDB0002088	5283454	NA	CCCCCCCC\C=C/CCCCCCCC(=O)NCCO	Schoen		Plasma	1
Indolelactate	Indolelactic acid	HMDB0000671	676157	C02043	O[C@@H](CC1=CNC2=C1C=CC=C2)C(O)=O	Schoen		Plasma	1											Tryptophan Metabolism (PathBank: SMP0002445)
5-Methylthioadenosine	5'-Methylthioadenosine	HMDB0001173	439176	C00170	CSC[C@H]1O[C@H]([C@H](O)[C@@H]1O)N1C=NC2=C1N=CN=C2N	Schoen		Plasma	1	Cysteine and methionine metabolism										Methionine Metabolism	Spermidine and Spermine Biosynthesis
Cys-Gly, Oxidized	NA	NA	NA	NA	NA	Schoen		Plasma	1
Docosadienoate (22:2n6)	Docosadienoate (22:2n6)	HMDB0061714	5312554	C16533	CCCCC\C=C/C\C=C/CCCCCCCCCCCC(O)=O	Schoen		Plasma	1
Dihomo-Linoleoylcarnitine	NA	NA	NA	NA	NA	Schoen		Plasma	1
Hydroxyhexanoycarnitine	3-Hydroxyhexanoylcarnitine	HMDB0013131	53481624	NA	CCC[C@H](O)CC(=O)O[C@H](CC([O-])=O)C[N+](C)(C)C	Schoen		Plasma	1
3-Hydroxybutyroylglycine	NA	NA	NA	NA	NA	Schoen		Plasma	1
Adipoylcarnitine	NA	NA	NA	NA	NA	Schoen		Plasma	1
Glycine Conjugate Of C10H14O2	NA	NA	NA	NA	NA	Schoen		Plasma	1
Linolenate (18:3N3 Or 3N6)	NA	NA	NA	NA	NA	Schoen		Plasma	1
N4-Acetylcytidine	N4-Acetylcytidine	HMDB0005923	107461	NA	CC(=O)NC1=NC(=O)N(C=C1)[C@@H]1O[C@H](CO)[C@@H](O)[C@H]1O	Schoen		Plasma	1
(N(1) + N(8))-Acetylspermidine	NA	NA	NA	NA	NA	Schoen		Plasma	1
Docosatrienoate	Docosatrienoic acid	HMDB0002823	5312557	NA	CC\C=C/C\C=C/C\C=C/CCCCCCCCCCCC(O)=O	Schoen		Plasma	1
Dihomolinoleic acid	Dihomolinoleic acid	HMDB0061864	5282799	NA	CCCCC\C=C/C=C\CCCCCCCCC(O)=O	Schoen		Plasma	1
Bilirubin (E,Z or Z,E)	NA	NA	NA	NA	NA	Schoen		Plasma	1
Hydroxybutyrylcarnitine	3-Hydroxybutyrylcarnitine	HMDB0013127	53481617	NA	C[C@@H](O)CC(=O)O[C@@H](CC([O-])=O)C[N+](C)(C)C	Schoen		Plasma	1
Sphingosine 1-Phosphate	Sphingosine 1-phosphate	HMDB0000277	5283560	C06124	CCCCCCCCCCCCC\C=C\[C@@H](O)[C@@H](N)COP(O)(O)=O	Schoen		Plasma	1	Sphingolipid metabolism										Sphingolipid Metabolism (HMDB: HMDB0000277)	Sphingolipid Metabolism (PathBank: SMP0002378)	Lipid metabolism pathway (HMDB: HMDB0000277)
Acetylcarnitine	L-Acetylcarnitine	HMDB0000201	7045767	C02571	CC(=O)O[C@H](CC(O)=O)C[N+](C)(C)C	Schoen, Jacob		Plasma, DBS	2											Biosynthesis of unsaturated fatty acids	Oxidation of Branched Chain Fatty Acids
Linoleate	Linoleic acid	HMDB0000673	5280450	C01595	CCCCC\C=C/C\C=C/CCCCCCCC(O)=O	Schoen		Plasma	1	Linoleic acid metabolism	Biosynthesis of unsaturated fatty acids									alpha-Linolenic acid metabolism
Cis-4-Decenoylcarnitine	cis-4-Decenoylcarnitine	HMDB0240585	97413762	NA	CCCCC\C=C/CCC(=O)O[C@H](CC(O)=O)C[N+](C)(C)C	Schoen		Plasma	1
Dihomo-Linolenoylcarnitine	NA	NA	NA	NA	NA	Schoen		Plasma	1
Oleate/Vaccenate	NA	NA	NA	NA	NA	Schoen		Plasma	1
Hexanoylcarnitine	Hexanoylcarnitine	HMDB0000756	3246938	NA	CCCCCC(=O)O[C@H](CC(O)=O)C[N+](C)(C)C	Schoen		Plasma	1
Oleoylcarnitine	Oleoylcarnitine	HMDB0005065	46907933	NA	CCCCCCCC\C=C/CCCCCCCC(=O)O[C@H](CC(O)=O)C[N+](C)(C)C	Schoen		Plasma	1
5-Dodecenoate	5Z-Dodecenoic acid	HMDB0000529	5312378	NA	CCCCCC\C=C/CCCC(O)=O	Schoen		Plasma	1
Myristoleoylcarnitine	Myristoleoylcarnitine	HMDB0240588	90659872	NA	CCCC\C=C/CCCCCCCC(=O)O[C@H](CC(O)=O)C[N+](C)(C)C	Schoen		Plasma	1
Palmitoleate	Palmitoleic acid	HMDB0003229	445638	C08362	CCCCCC\C=C/CCCCCCCC(O)=O	Schoen		Plasma	1											Inner Membrane Transport (PathBank: SMP0000808)	Fatty Acid Metabolism (PathBank: SMP0000817)
16-Hydroxyhexadecanoic acid	16-Hydroxyhexadecanoic acid	HMDB0006294	10466	C18218	OCCCCCCCCCCCCCCCC(O)=O	Schoen		Plasma	1	Biosynthesis of unsaturated fatty acids (Hexadecanoic acid)	Fatty acid biosynthesis (Hexadecanoic acid)	Fatty acid elongation (hexadecanoic acid)	Fatty acid degradation (hexadecanoic acid)	Glycosylphosphatidylinositol (GPI)-anchor biosynthesis
Palmitate	Palmitic acid	HMDB0000220	985	C00249	CCCCCCCCCCCCCCCC(O)=O	Schoen		Plasma	1											Glycerolipid Metabolism	Fatty acid Metabolism	Fatty Acid Elongation In Mitochondria	Fatty Acid Biosynthesis	Primary bile acid biosynthesis	Steroid Biosynthesis
3,4-Methyleneheptanoylcarnitine	NA	NA	NA	NA	NA	Schoen		Plasma	1
9-Hexadecenoylcarnitine	9-Hexadecenoylcarnitine	HMDB0013207	53481653	NA	CCCCCC\C=C/CCCCCCCC(=O)O[C@H](CC([O-])=O)C[N+](C)(C)C	Schoen		Plasma	1
Eicosenoate (20:1N9 Or 1N11)	NA	NA	NA	NA	NA	Schoen		Plasma	1
L-Cysteinylglycine disulfide	L-Cysteinylglycine disulfide	HMDB0000709	22833544	NA	N[C@@H](CSSCC(N)C(=O)NCC(O)=O)C(O)=O	Schoen		Plasma	1
5,8-Tetradecadienoate	Goshuyic acid	HMDB0000560	5312409	NA	CCCCC\C=C/C\C=C/CCCC(O)=O	Schoen		Plasma	1
4-Hydroxychlorothalonil	NA	NA	NA	NA	NA	Schoen		Plasma	1
Bilirubin	Bilirubin	HMDB0000054	5280352	C00486	CC1=C(C=C)\C(NC1=O)=C\C1=C(C)C(CCC(O)=O)=C(CC2=C(CCC(O)=O)C(C)=C(N2)\C=C2/NC(=O)C(C=C)=C2C)N1	Schoen		Plasma	1	Porphyrin metabolism										Porphyrin Metabolism (HMDB: HMDB0000054)	Porphyrin Metabolism (PathBank: SMP0002363)
Sphinganine 1-Phosphate	Sphinganine 1-phosphate	HMDB0001383	644260	C01120	CCCCCCCCCCCCCCC[C@@H](O)[C@@H](N)COP(O)(O)=O	Schoen		Plasma	1	Sphingolipid metabolism										Sphingolipid Metabolism (HMDB: HMDB0001383)	Sphingolipid Metabolism (PathBank: SMP0002378)
7Z,10Z-Hexadecadienoic acid	7Z,10Z-Hexadecadienoic acid	HMDB0000477	13932172	NA	CCCCC\C=C/C\C=C/CCCCCC(O)=O	Schoen		Plasma	1
3-Hydroxyoleoylcarnitine	NA	NA	NA	NA	NA	Schoen		Plasma	1
Myristate	Myristic acid	HMDB0000806	11005	C06424	CCCCCCCCCCCCCC(O)=O	Schoen, Guerra		Plasma	2											Fatty Acid Biosynthesis
Phenylacetylglycine	Phenylacetylglycine	HMDB0000821	68144	C05598	OC(=O)CNC(=O)CC1=CC=CC=C1	Schoen		Plasma	1
3-Hydroxybutyric acid	3-Hydroxybutyric acid	HMDB0000011	441	C01089	C[C@@H](O)CC(O)=O	Schoen		Plasma	1	Butanoate metabolism ((R)-3-Hydroxybutanoate)										Fatty Acid Biosynthesis (HMDB: HMDB0000011)	Ketone Body Metabolism (PathBank: SMP0087202)	Ketone Body Metabolism (HMDB: HMDB0000011)
Hydroxyasparagine	NA	NA	NA	NA	NA	Schoen		Plasma	1
Cysteine	L-Cysteine	HMDB0000574	5862	C00097	N[C@@H](CS)C(O)=O	Schoen, Andrade		Plasma	2	Glutathione metabolism	Taurine and hypotaurine metabolism	Cysteine and methionine metabolism	Pantothenate and CoA biosynthesis	Glycine, serine and threonine metabolism	Thiamine metabolism	One carbon pool by folate				Glutathione Metabolism (HMDB: HMDB0000574)	Cysteine Metabolism (HMDB: HMDB0000574)	Pantothenate and CoA Biosynthesis (HMDB: HMDB0000574)	Taurine and Hypotaurine Metabolism (HMDB: HMDB0000574)	Methionine Metabolism (HMDB: HMDB0000574)	Glycine and Serine Metabolism (HMDB: HMDB0000574)	Homocysteine Degradation (PathBank: SMP0000455)	Glutamate Metabolism (PathBank: SMP0000072)	L-Alanine Metabolism (PathBank: SMP0000810)	TRNA Charging (PathBank: SMP0000820)	Cysteine Biosynthesis (PathBank: SMP0000821)	TRNA Charging 2 (PathBank: SMP0000824)	Methionine Biosynthesis (PathBank: SMP0000834)	Sulfur Metabolism (PathBank: SMP0000939)	Sulfur Metabolism (Butanesulfonate) (PathBank: SMP0000940)	Sulfur Metabolism (Propanesulfonate) (PathBank: SMP0000941)	Sulfur Metabolism (Ethanesulfonate) (PathBank: SMP0000942)	Sulfur Metabolism (Isethionate) (PathBank: SMP0000943)	Sulfur Metabolism (Methanesulfonate) (PathBank: SMP0000944)	Secondary Metabolites: Cysteine Biosynthesis from Serine (PathBank: SMP0000993)	Glutathione Metabolism II (PathBank: SMP0001941)	Glutathione Metabolism III (PathBank: SMP0002032)	Hydrogen Sulfide Biosynthesis I (PathBank: SMP0002078)	L-Cysteine Degradation (PathBank: SMP0002122)	Thio-Molybdenum Cofactor Biosynthesis (PathBank: SMP0012046)	Transcription/Translation (HMDB: HMDB0000574)	Pantothenate and CoA Biosynthesis (PathBank: SMP0002364)	Alanine Metabolism (PathBank: SMP0002415)	Terpenoid Backbone Biosynthesis (PathBank: SMP0121210)	Beta-Alanine metabolism (PathBank: SMP0002307)
Octadecenedioylcarnitine	NA	NA	NA	NA	NA	Schoen		Plasma	1
Spermidine	Spermidine	HMDB0001257	1102	C00315	NCCCCNCCCN	Schoen		Plasma	1	Glutathione metabolism	Arginine and proline metabolism	beta-Alanine metabolism								Spermidine and Spermine Biosynthesis (HMDB: HMDB0001257)	Methionine Metabolism (HMDB: HMDB0001257)	S-Adenosyl-L-Methionine Biosynthesis (PathBank: SMP0000857)	Spermidine Biosynthesis I (PathBank: SMP0002054)	Spermidine Biosynthesis and Metabolism (PathBank: SMP0002097)	Beta-Alanine metabolism (PathBank: SMP0002307)
3-Hydroxyhexanoic acid	3-Hydroxyhexanoic acid	HMDB0061652	11829482	NA	CCC[C@H](O)CC(O)=O	Schoen		Plasma	1
Inosine	Inosine	HMDB0000195	6021	C00294	OC[C@H]1O[C@H]([C@H](O)[C@@H]1O)N1C=NC2=C(O)N=CN=C12	Schoen, Jacob		Plasma, DBS	2	Purine metabolism										Purine Metabolism (HMDB: HMDB0000195)	Adenine and Adenosine Salvage I (PathBank: SMP0002081)	Adenine and Adenosine Salvage II (PathBank: SMP0002083)	Purine Ribonucleosides Degradation (PathBank: SMP0002088)	Adenosine Nucleotides Degradation (PathBank: SMP0002103)	AMP Degradation (Hypoxanthine Route) (PathBank: SMP0012052)
Adrenate	Adrenic acid	HMDB0002226	5497181	C16527	CCCCC\C=C/C\C=C/C\C=C/C\C=C/CCCCCC(O)=O	Schoen		Plasma	1											alpha-Linolenic acid metabolism
Galactosylhydroxylysine	Galactosylhydroxylysine	HMDB0000600	22833535	C05547	NCCCC[C@H](N(O)C1O[C@H](CO)[C@H](O)[C@H](O)[C@H]1O)C(O)=O	Schoen		Plasma	1
Biliverdin	Biliverdin	HMDB0001008	5353439	C00500	CC1=C(C=C)\C(NC1=O)=C\C1=C(C)C(CCC(O)=O)=C(N1)\C=C1/N=C(/C=C2\NC(=O)C(C=C)=C2C)C(C)=C1CCC(O)=O	Schoen		Plasma	1	Porphyrin metabolism										Porphyrin Metabolism (HMDB: HMDB0001008)	Porphyrin Metabolism (PathBank: SMP0002363)
Imidazole Lactate	Imidazole lactate	METPA0616	NA	C05568	NA	Schoen		Plasma	1
Laurylcarnitine	Dodecanoylcarnitine	HMDB0002250	168381	NA	CCCCCCCCCCCC(=O)O[C@H](CC(O)=O)C[N+](C)(C)C	Schoen		Plasma	1
Beta-Citryl-L-glutamic acid	Beta-Citryl-L-glutamic acid	HMDB0013220	21125622	NA	OC(=O)CCC(NC(=O)C(O)(CC(O)=O)CC(O)=O)C(O)=O	Schoen		Plasma	1
Octanoylcarnitine	Octanoylcarnitine	HMDB0000791	11953814	C02838	CCCCCCCC(=O)O[C@H](CC(O)=O)C[N+](C)(C)C	Schoen		Plasma	1											Fatty Acid Metabolism (HMDB: HMDB0000791)	Mitochondrial Beta-Oxidation of Short Chain Saturated Fatty Acids (HMDB: HMDB0000791)	Lipid metabolism pathway (HMDB: HMDB0000791)
Decanoylcarnitine	Decanoylcarnitine	HMDB0000651	11953821	C03299	CCCCCCCCCC(=O)O[C@H](CC([O-])=O)C[N+](C)(C)C	Schoen		Plasma	1
Cis-4-Decenoate	cis-4-Decenoic acid	HMDB0004980	5312351	NA	CCCCC\C=C/CCC(O)=O	Schoen		Plasma	1
N2,N2-Dimethylguanosine	N2,N2-Dimethylguanosine	HMDB0004824	92919	NA	CN(C)C1=NC(=O)C2=C(N1)N(C=N2)[C@@H]1O[C@H](CO)[C@@H](O)[C@H]1O	Schoen		Plasma	1
Glycerol	Glycerol	HMDB0000131	753	C00116	OCC(O)CO	Schoen		Plasma	1	Glycerolipid metabolism	Galactose metabolism									Glycerolipid Metabolism (HMDB: HMDB0000131)	Galactose Metabolism (HMDB: HMDB0000131)	Inner Membrane Transport (PathBank: SMP0000808)	Glycerol Metabolism (PathBank: SMP0000931)	Glycerol Metabolism II (PathBank: SMP0000932)	Glycerol Metabolism III (sn-Glycero-3-Phosphoethanolamine) (PathBank: SMP0000933)	Glycerol Metabolism IV (Glycerophosphoglycerol) (PathBank: SMP0000934)	Glycerol Metabolism V (Glycerophosphoserine) (PathBank: SMP0000935)	Phospholipid Biosynthesis	Triacylglycerol Metabolism (PathBank: SMP0002469)	Triacylglycerol Degradation (PathBank: SMP0012064)
Dihomolinolenate (20:3N3 Or 3N6)	NA	NA	NA	NA	NA	Schoen		Plasma	1
5-Dodecenoylcarnitine	5-Dodecenoylcarnitine	HMDB0241212	139947491	NA	CCCCCCC=CCCCC(=O)OC(CC([O-])=O)C[N+](C)(C)C	Schoen		Plasma	1											Acylcarnitine 5-Dodecenoylcarnitine
Laurate	Dodecanoic acid	HMDB0000638	3893	C02679	CCCCCCCCCCCC(O)=O	Schoen		Plasma	1	Fatty acid biosynthesis										Beta Oxidation of Very Long Chain Fatty Acids (HMDB: HMDB0000638)	Fatty Acid Biosynthesis (HMDB: HMDB0000638)	Mitochondrial Beta-Oxidation of Medium Chain Saturated Fatty Acids (HMDB: HMDB0000638)	Palmitate Biosynthesis (PathBank: SMP0000818)	Fatty Acid Oxidation (Laurate) (PathBank: SMP0001036)	Palmitate Biosynthesis 2 (PathBank: SMP0002058)	Fatty Acid Metabolism (HMDB: HMDB0000638)	Fatty Acid Biosynthesis (PathBank: SMP0002360)
N-Acetylneuraminate	N-Acetylneuraminate	NA	3568	C00270	NA	Schoen		Plasma	1	Amino sugar and nucleotide sugar metabolism										Amino Sugar Metabolism
Myristoleate	Myristoleic acid	HMDB0002000	5281119	C08322	CCCC\C=C/CCCCCCCC(O)=O	Schoen		Plasma	1
Phenylacetylglutamine	Phenylacetylglutamine	HMDB0006344	92258	C04148	NC(=O)CC[C@H](NC(=O)CC1=CC=CC=C1)C(O)=O	Schoen, Bonte		Plasma	2											Phenylacetate Metabolism (HMDB: HMDB0006344)	Phenylacetate Metabolism (PathBank: SMP0087208)
3-Hydroxytetradecanoic acid	3-Hydroxytetradecanoic acid	HMDB0061656	5312869	NA	CCCCCCCCCCC[C@H](O)CC(O)=O	Schoen		Plasma	1	Fatty acid biosynthesis (tetradecanoic acid)
Palmitoyl Ethanolamide	Palmitoylethanolamide	HMDB0002100	4671	C16512	CCCCCCCCCCCCCCCC(=O)NCCO	Schoen		Plasma	1
Docosapentaenoic acid	Docosapentaenoic acid (22n-6)	HMDB0001976	6441454	NA	CCCCC\C=C/C\C=C/C\C=C/C\C=C/C\C=C/CCC(O)=O	Schoen		Plasma	1											alpha-Linolenic acid metabolism
Dodecadienoate	NA	NA	NA	NA	NA	Schoen		Plasma	1
N-Palmitoylglycine	Palmitoylglycine	HMDB0013034	151008	NA	CCCCCCCCCCCCCCCC(=O)NCC(O)=O	Schoen		Plasma	1
3-Hydroxylaurate	3-Hydroxydodecanoic acid	HMDB0000387	5312805	NA	CCCCCCCCC[C@H](O)CC(O)=O	Schoen		Plasma	1
Eicosenoylcarnitine	NA	NA	NA	NA	NA	Schoen		Plasma	1
Tetradecanoylcarnitine	Tetradecanoylcarnitine	HMDB0005066	53477791	NA	CCCCCCCCCCCCCC(=O)O[C@H](CC(O)=O)C[N+](C)(C)C	Schoen		Plasma	1
Thioproline	Thioproline	HMDB0062164	93176	NA	OC(=O)[C@@H]1CSCN1	Schoen		Plasma	1
Adipate	Adipic acid	HMDB0000448	196	C06104	OC(=O)CCCCC(O)=O	Schoen		Plasma	1											Fatty Acid Metabolism (HMDB: HMDB0000448)
3-(3-Amino-3-Carboxypropyl)Uridine	NA	NA	NA	NA	NA	Schoen		Plasma	1
Cortolone-3-glucuronide	Cortolone-3-glucuronide	HMDB0010320	53480447	NA	CC12CC(=O)C3C(CCC4CCC(CC34C)O[C@@H]3O[C@@H]([C@@H](O)[C@H](O)[C@H]3O)C(O)=O)C1CCC2(O)C(O)CO	Schoen		Plasma	1
Cysteineglutathione disulfide	Cysteineglutathione disulfide	HMDB0000656	53477713	NA	N[C@@H](CCC(=O)N[C@@H](CSSCC(N)C(O)=O)C(=O)NCC(O)=O)C(O)=O	Schoen		Plasma	1
Arachidonoyl Ethanolamide	Anandamide	HMDB0004080	5281969	C11695	CCCCC\C=C/C\C=C/C\C=C/C\C=C/CCCC(=O)NCCO	Schoen		Plasma	1
LacCer(d18:1/24:1)	LacCer(d18:1/24:1)	HMDB0004872	90659830	C01290	[H][C@@](CO[C@@H]1O[C@H](CO)[C@@H](O[C@]2([H])O[C@H](CO)[C@H](O)[C@H](O)[C@H]2O)[C@H](O)[C@H]1O)(NC(=O)CCCCCCCCCCCCC\C=C/CCCCCCCC)[C@H](O)\C=C\CCCCCCCCCCCCC	Schoen		Plasma	1	Sphingolipid metabolism
(R)-3-Hydroxybutyrylcarnitine	(R)-3-hydroxybutyrylcarnitine	HMDB0062735	90659885	NA	[H]C(C)(O)CC(=O)O[C@]([H])(CC([O-])=O)C[N+](C)(C)C	Schoen		Plasma	1
C-Glycosyltryptophan	NA	NA	NA	NA	NA	Schoen		Plasma	1
10(Z)-Nonadecenoate	10Z-Nonadecenoic acid	HMDB0013622	5312513	C00174	CCCCCCCC\C=C/CCCCCCCCC(O)=O	Schoen		Plasma	1
Mead Acid	5,8,11-Eicosatrienoic acid	HMDB0010378	5312531	NA	CCCCCCCC\C=C/C\C=C/C\C=C/CCCC(O)=O	Schoen		Plasma	1
Tetradecadienedioate	NA	NA	NA	NA	NA	Schoen		Plasma	1
Prolylhydroxyproline	Prolylhydroxyproline	HMDB0006695	11902892	NA	O[C@@H]1C[C@H](N(C1)C(=O)[C@@H]1CCCN1)C(O)=O	Schoen		Plasma	1
4-Acetamidobutanoate	4-Acetamidobutanoic acid	HMDB0003681	18189	C02946	CC(=O)NCCCC(O)=O	Schoen		Plasma	1	Arginine and proline metabolism
Glycine Conjugate Of C10H12O2	NA	NA	NA	NA	NA	Schoen		Plasma	1
2,3-Dihydroxy-5-Methylthio-4-Pentenoate (Dmtpa)	NA	NA	NA	NA	NA	Schoen		Plasma	1
Hexanoylglutamine	NA	NA	NA	NA	NA	Schoen		Plasma	1
10Z-Heptadecenoic acid	10Z-Heptadecenoic acid	HMDB0060038	5312435	NA	CCCCCC\C=C/CCCCCCCCC(O)=O	Schoen		Plasma	1
Pseudouridine	Pseudouridine	HMDB0000767	15047	C02067	OC[C@H]1O[C@H]([C@H](O)[C@@H]1O)C1=CNC(=O)NC1=O	Schoen		Plasma	1											Purine Degradation (PathBank: SMP0001901)
3Beta,7Alpha-Dihydroxy-5-Cholestenoate	3beta,7alpha-Dihydroxy-5-cholestenoate	HMDB0012454	3081084	C17335	[H][C@@]1(CC[C@@]2([H])[C@]3([H])[C@H](O)C=C4C[C@@H](O)CC[C@]4(C)[C@@]3([H])CC[C@]12C)[C@H](C)CCCC(C)C(O)=O	Schoen		Plasma	1	Primary bile acid biosynthesis										Bile Acid Biosynthesis (HMDB: HMDB0062211)
Traumatic acid	Traumatic acid	HMDB0000933	5283028	C16308	OC(=O)CCCCCCCC\C=C\C(O)=O	Schoen		Plasma	1
Gamma-Cehc	gamma-CEHC	HMDB0001931	15887183	NA	CC1=C(O)C=C2CCC(C)(CCC(O)=O)OC2=C1C	Schoen		Plasma	1
Arachidonyl carnitine	Arachidonoylcarnitine	HMDB0006455	136212424	NA	CCCCC\C=C/C\C=C/C\C=C/C\C=C/CCCC(=O)O[C@H](CC(O)=O)C[N+](C)(C)C	Schoen		Plasma	1
4-Imidazoleacetate	Imidazoleacetic acid	HMDB0002024	96215	C02835	OC(=O)CC1=CN=CN1	Schoen		Plasma	1	Histidine metabolism										Histidine Metabolism (HMDB: HMDB0002024)
Eicosapentaenoate	Eicosapentaenoic acid	HMDB0001999	446284	C06428	CC\C=C/C\C=C/C\C=C/C\C=C/C\C=C/CCCC(O)=O	Schoen, Guerra		Plasma	2	Biosynthesis of unsaturated fatty acids ((5Z,8Z,11Z,14Z,17Z)-Icosapentaenoic acid)										Alpha Linolenic Acid and Linoleic Acid Metabolism (HMDB: HMDB0001999)
3-Methylcytidine	3-Methylcytidine	HMDB0240577	159649	NA	CN1C(=N)C=CN([C@@H]2O[C@H](CO)[C@@H](O)[C@H]2O)C1=O	Schoen		Plasma	1
3-Hydroxydecanoate	3-Hydroxycapric acid	HMDB0002203	5312799	NA	CCCCCCC[C@H](O)CC(O)=O	Schoen		Plasma	1
3-Hydroxyoctanoate	3-Hydroxyoctanoic acid	HMDB0001954	11367166	NA	CCCCC[C@H](O)CC(O)=O	Schoen		Plasma	1
Pentadecanoate	Pentadecanoic acid	HMDB0000826	13849	C16537	CCCCCCCCCCCCCCC(O)=O	Schoen		Plasma	1
Tartaric acid	Tartaric acid	HMDB0000956	444305	C00898	O[C@H]([C@@H](O)C(O)=O)C(O)=O	Schoen		Plasma	1											Inner Membrane Transport (PathBank: SMP0121270)	Glycolate and Glyoxylate Degradation II (PathBank: SMP0122218)
Erucate	Erucic acid	HMDB0002068	5281116	C08316	CCCCCCCC\C=C/CCCCCCCCCCCC(O)=O	Schoen		Plasma	1											Triacylglycerol Degradation
N-Acetyl-Isoputreanine	NA	NA	NA	NA	NA	Schoen		Plasma	1
Ceramide (D18:2/24:1, D18:1/24:2)	NA	NA	NA	NA	NA	Schoen		Plasma	1
Oleic acid	Oleic acid	HMDB0000207	445639	C00712	CCCCCCCC\C=C/CCCCCCCC(O)=O	Guerra		Plasma	1	Biosynthesis of unsaturated fatty acids ((9Z)-Octadecenoic acid)										Triacylglycerol Degradation
C18:1	NA	NA	NA	NA	NA	Guerra		Plasma	1
Docosahexaenoic acid	Docosahexaenoic acid	HMDB0002183	445580	C06429	CC\C=C/C\C=C/C\C=C/C\C=C/C\C=C/C\C=C/CCC(O)=O	Guerra		Plasma	1	Biosynthesis of unsaturated fatty acids ((4Z,7Z,10Z,13Z,16Z,19Z)-Docosahexaenoic acid)										alpha-Linolenic acid metabolism
PC(20:4/20:4)	PC(20:4(5Z,8Z,11Z,14Z)/20:4(5Z,8Z,11Z,14Z))	HMDB0008443	24779076	C00157	CCCCC\C=C/C\C=C/C\C=C/C\C=C/CCCC(=O)OC[C@]([H])(COP([O-])(=O)OCC[N+](C)(C)C)OC(=O)CCC\C=C/C\C=C/C\C=C/C\C=C/CCCCC	Guerra		Plasma	1	alpha-Linolenic acid metabolism	Linoleic acid metabolism	Glycerophospholipid metabolism	Arachidonic acid metabolism							Phosphatidylcholine Biosynthesis (HMDB: HMDB0008443)	Arachidonic Acid Metabolism (PathBank: SMP0000075)	Phospholipid Biosynthesis (PathBank: SMP0000025)	Alpha Linolenic Acid and Linoleic Acid Metabolism (PathBank: SMP0000018)	Sphingolipid Metabolism (PathBank: SMP0000034)	Retinol Metabolism (PathBank: SMP0000074)	Sphingolipid Metabolism (PathBank: SMP0002378)	Choline Metabolism (PathBank: SMP0002393)	Lysolipid Incorporation into Mitochondria (PathBank: SMP0002424)	Lysolipid Incorporation into ER (PathBank: SMP0002425)	Phosphatidylcholine/Phosphatidylethanolamine Biosynthesis	Phosphatidylethanolamine Biosynthesis
PC(44:12)	PC(22:6(4Z,7Z,10Z,13Z,16Z,19Z)/22:6(4Z,7Z,10Z,13Z,16Z,19Z))	HMDB0008748	24779134	C00157	CC\C=C/C\C=C/C\C=C/C\C=C/C\C=C/C\C=C/CCC(=O)OC[C@]([H])(COP([O-])(=O)OCC[N+](C)(C)C)OC(=O)CC\C=C/C\C=C/C\C=C/C\C=C/C\C=C/C\C=C/CC	Guerra		Plasma	1	alpha-Linolenic acid metabolism	Linoleic acid metabolism	Glycerophospholipid metabolism	Arachidonic acid metabolism							Phosphatidylcholine Biosynthesis (HMDB: HMDB0008748)	Arachidonic Acid Metabolism (PathBank: SMP0000075)	Phospholipid Biosynthesis (PathBank: SMP0000025)	Phosphatidylethanolamine Biosynthesis	Alpha Linolenic Acid and Linoleic Acid Metabolism (PathBank: SMP0000018)	Sphingolipid Metabolism (PathBank: SMP0000034)	Retinol Metabolism (PathBank: SMP0000074)	Sphingolipid Metabolism (PathBank: SMP0002378)	Choline Metabolism (PathBank: SMP0002393)	Lysolipid Incorporation into Mitochondria (PathBank: SMP0002424)	Lysolipid Incorporation into ER (PathBank: SMP0002425)	Phosphatidylcholine/Phosphatidylethanolamine Biosynthesis
PC(42:7)	PC(20:1(11Z)/22:6(4Z,7Z,10Z,13Z,16Z,19Z))	HMDB0008321	52923147	C00157	CCCCCCCC\C=C/CCCCCCCCCC(=O)OC[C@]([H])(COP([O-])(=O)OCC[N+](C)(C)C)OC(=O)CC\C=C/C\C=C/C\C=C/C\C=C/C\C=C/C\C=C/CC	Guerra		Plasma	1	alpha-Linolenic acid metabolism	Linoleic acid metabolism	Glycerophospholipid metabolism	Arachidonic acid metabolism							Phosphatidylcholine Biosynthesis (HMDB: HMDB0008748)	Arachidonic Acid Metabolism (PathBank: SMP0000075)	Phospholipid Biosynthesis (PathBank: SMP0000025)	Phosphatidylethanolamine Biosynthesis	Alpha Linolenic Acid and Linoleic Acid Metabolism (PathBank: SMP0000018)	Sphingolipid Metabolism (PathBank: SMP0000034)	Retinol Metabolism (PathBank: SMP0000074)	Sphingolipid Metabolism (PathBank: SMP0002378)	Choline Metabolism (PathBank: SMP0002393)	Lysolipid Incorporation into Mitochondria (PathBank: SMP0002424)	Lysolipid Incorporation into ER (PathBank: SMP0002425)	Phosphatidylcholine/Phosphatidylethanolamine Biosynthesis
SM(d18:1/16:0)	SM(d18:1/16:0)	HMDB0010169	9939941	C00550	[H][C@@](COP([O-])(=O)OCC[N+](C)(C)C)(NC(=O)CCCCCCCCCCCCCCC)[C@H](O)\C=C\CCCCCCCCCCCCC	Guerra		Plasma	1	Sphingolipid metabolism
SM(d36:3)	NA	NA	NA	NA	NA	Guerra		Plasma	1
LPC(14:0)	LysoPC(14:0/0:0)	HMDB0010379	460604	C04230	CCCCCCCCCCCCCC(=O)OC[C@@H](O)COP([O-])(=O)OCC[N+](C)(C)C	Guerra		Plasma	1	Glycerophospholipid metabolism										Arachidonic Acid Metabolism (HMDB: HMDB0010379)	Lysolipid Incorporation into Mitochondria (PathBank: SMP0002424)	Lysolipid Incorporation into ER (PathBank: SMP0002425)
PC(40:7)	PC(18:1(11Z)/22:6(4Z,7Z,10Z,13Z,16Z,19Z))	HMDB0008090	24778901	C00157	CCCCCC\C=C/CCCCCCCCCC(=O)OC[C@]([H])(COP([O-])(=O)OCC[N+](C)(C)C)OC(=O)CC\C=C/C\C=C/C\C=C/C\C=C/C\C=C/C\C=C/CC	Guerra		Plasma	1	alpha-Linolenic acid metabolism	Linoleic acid metabolism	Glycerophospholipid metabolism	Arachidonic acid metabolism							Phosphatidylcholine Biosynthesis PC(18:1(11Z)/22:6(4Z,7Z,10Z,13Z,16Z,19Z))	Phosphatidylethanolamine Biosynthesis PE(18:1(11Z)/22:6(4Z,7Z,10Z,13Z,16Z,19Z))
SM(d36:2)	NA	NA	NA	NA	NA	Guerra		Plasma	1
PC(44:11)	PC(22:5(4Z,7Z,10Z,13Z,16Z)/22:6(4Z,7Z,10Z,13Z,16Z,19Z))	HMDB0008682	53479327	C00157	CCCCC\C=C/C\C=C/C\C=C/C\C=C/C\C=C/CCC(=O)OC[C@]([H])(COP([O-])(=O)OCC[N+](C)(C)C)OC(=O)CC\C=C/C\C=C/C\C=C/C\C=C/C\C=C/C\C=C/CC	Guerra		Plasma	1	alpha-Linolenic acid metabolism	Linoleic acid metabolism	Glycerophospholipid metabolism	Arachidonic acid metabolism							Phosphatidylcholine Biosynthesis (HMDB: HMDB0008748)	Arachidonic Acid Metabolism (PathBank: SMP0000075)	Phospholipid Biosynthesis (PathBank: SMP0000025)	Phosphatidylethanolamine Biosynthesis	Alpha Linolenic Acid and Linoleic Acid Metabolism (PathBank: SMP0000018)	Sphingolipid Metabolism (PathBank: SMP0000034)	Retinol Metabolism (PathBank: SMP0000074)	Sphingolipid Metabolism (PathBank: SMP0002378)	Choline Metabolism (PathBank: SMP0002393)	Lysolipid Incorporation into Mitochondria (PathBank: SMP0002424)	Lysolipid Incorporation into ER (PathBank: SMP0002425)	Phosphatidylcholine/Phosphatidylethanolamine Biosynthesis
SM(d34:2)	NA	NA	NA	NA	NA	Guerra		Plasma	1
SM(d38:3)	NA	NA	NA	NA	NA	Guerra		Plasma	1
PC(42:9)	PC(20:3(5Z,8Z,11Z)/22:6(4Z,7Z,10Z,13Z,16Z,19Z))	HMDB0008387	53478995	C00157	[H][C@@](COC(=O)CCC\C=C/C\C=C/C\C=C/CCCCCCCC)(COP([O-])(=O)OCC[N+](C)(C)C)OC(=O)CC\C=C/C\C=C/C\C=C/C\C=C/C\C=C/C\C=C/CC	Guerra		Plasma	1	alpha-Linolenic acid metabolism	Linoleic acid metabolism	Glycerophospholipid metabolism	Arachidonic acid metabolism							Phosphatidylcholine Biosynthesis (HMDB: HMDB0008748)	Arachidonic Acid Metabolism (PathBank: SMP0000075)	Phospholipid Biosynthesis (PathBank: SMP0000025)	Phosphatidylethanolamine Biosynthesis	Alpha Linolenic Acid and Linoleic Acid Metabolism (PathBank: SMP0000018)	Sphingolipid Metabolism (PathBank: SMP0000034)	Retinol Metabolism (PathBank: SMP0000074)	Sphingolipid Metabolism (PathBank: SMP0002378)	Choline Metabolism (PathBank: SMP0002393)	Lysolipid Incorporation into Mitochondria (PathBank: SMP0002424)	Lysolipid Incorporation into ER (PathBank: SMP0002425)	Phosphatidylcholine/Phosphatidylethanolamine Biosynthesis
PC(40:5)	PC(40:5)	HMDB0008055	24778871	C00157	CCCCCCCCCCCCCCCCCC(=O)OC[C@]([H])(COP([O-])(=O)OCC[N+](C)(C)C)OC(=O)CC\C=C/C\C=C/C\C=C/C\C=C/C\C=C/CCCCC	Guerra		Plasma	1	alpha-Linolenic acid metabolism	Linoleic acid metabolism	Glycerophospholipid metabolism	Arachidonic acid metabolism							Phosphatidylcholine Biosynthesis (HMDB: HMDB0008748)	Arachidonic Acid Metabolism (PathBank: SMP0000075)	Phospholipid Biosynthesis (PathBank: SMP0000025)	Phosphatidylethanolamine Biosynthesis	Alpha Linolenic Acid and Linoleic Acid Metabolism (PathBank: SMP0000018)	Sphingolipid Metabolism (PathBank: SMP0000034)	Retinol Metabolism (PathBank: SMP0000074)	Sphingolipid Metabolism (PathBank: SMP0002378)	Choline Metabolism (PathBank: SMP0002393)	Lysolipid Incorporation into Mitochondria (PathBank: SMP0002424)	Lysolipid Incorporation into ER (PathBank: SMP0002425)	Phosphatidylcholine/Phosphatidylethanolamine Biosynthesis
PC(44:4)	PC(20:3(5Z,8Z,11Z)/24:1(15Z))	HMDB0008389	53478999	C00157	CCCCCCCC\C=C/CCCCCCCCCCCCCC(=O)O[C@]([H])(COC(=O)CCC\C=C/C\C=C/C\C=C/CCCCCCCC)COP([O-])(=O)OCC[N+](C)(C)C	Guerra		Plasma	1	alpha-Linolenic acid metabolism	Linoleic acid metabolism	Glycerophospholipid metabolism	Arachidonic acid metabolism							Phosphatidylcholine Biosynthesis (HMDB: HMDB0008748)	Arachidonic Acid Metabolism (PathBank: SMP0000075)	Phospholipid Biosynthesis (PathBank: SMP0000025)	Phosphatidylethanolamine Biosynthesis	Alpha Linolenic Acid and Linoleic Acid Metabolism (PathBank: SMP0000018)	Sphingolipid Metabolism (PathBank: SMP0000034)	Retinol Metabolism (PathBank: SMP0000074)	Sphingolipid Metabolism (PathBank: SMP0002378)	Choline Metabolism (PathBank: SMP0002393)	Lysolipid Incorporation into Mitochondria (PathBank: SMP0002424)	Lysolipid Incorporation into ER (PathBank: SMP0002425)	Phosphatidylcholine/Phosphatidylethanolamine Biosynthesis
PI(18:0/20:4)	PI(18:0/20:4(5Z,8Z,11Z,14Z))	HMDB0009815	42607491	NA	CCCCCCCCCCCCCCCCCC(=O)OC[C@H](COP(O)(=O)O[C@H]1[C@H](O)[C@@H](O)[C@H](O)[C@@H](O)[C@H]1O)OC(=O)CCC\C=C/C\C=C/C\C=C/C\C=C/CCCCC	Guerra		Plasma	1
PC(40:9)	PC(18:3(6Z,9Z,12Z)/22:6(4Z,7Z,10Z,13Z,16Z,19Z))	HMDB0008189	52922819	C00157	CCCCC\C=C/C\C=C/C\C=C/CCCCC(=O)OC[C@]([H])(COP([O-])(=O)OCC[N+](C)(C)C)OC(=O)CC\C=C/C\C=C/C\C=C/C\C=C/C\C=C/C\C=C/CC	Guerra		Plasma	1	alpha-Linolenic acid metabolism	Linoleic acid metabolism	Glycerophospholipid metabolism	Arachidonic acid metabolism							Phosphatidylcholine Biosynthesis (HMDB: HMDB0008748)	Arachidonic Acid Metabolism (PathBank: SMP0000075)	Phospholipid Biosynthesis (PathBank: SMP0000025)	Phosphatidylethanolamine Biosynthesis	Alpha Linolenic Acid and Linoleic Acid Metabolism (PathBank: SMP0000018)	Sphingolipid Metabolism (PathBank: SMP0000034)	Retinol Metabolism (PathBank: SMP0000074)	Sphingolipid Metabolism (PathBank: SMP0002378)	Choline Metabolism (PathBank: SMP0002393)	Lysolipid Incorporation into Mitochondria (PathBank: SMP0002424)	Lysolipid Incorporation into ER (PathBank: SMP0002425)	Phosphatidylcholine/Phosphatidylethanolamine Biosynthesis
PC(18:1/20:4)	PC(18:1(11Z)/20:4(5Z,8Z,11Z,14Z))	HMDB0008081	53478741	C00157	CCCCCC\C=C/CCCCCCCCCC(=O)OC[C@]([H])(COP([O-])(=O)OCC[N+](C)(C)C)OC(=O)CCC\C=C/C\C=C/C\C=C/C\C=C/CCCCC	Guerra		Plasma	1	alpha-Linolenic acid metabolism	Linoleic acid metabolism	Glycerophospholipid metabolism	Arachidonic acid metabolism							Phosphatidylcholine Biosynthesis (HMDB: HMDB0008748)	Arachidonic Acid Metabolism (PathBank: SMP0000075)	Phospholipid Biosynthesis (PathBank: SMP0000025)	Phosphatidylethanolamine Biosynthesis	Alpha Linolenic Acid and Linoleic Acid Metabolism (PathBank: SMP0000018)	Sphingolipid Metabolism (PathBank: SMP0000034)	Retinol Metabolism (PathBank: SMP0000074)	Sphingolipid Metabolism (PathBank: SMP0002378)	Choline Metabolism (PathBank: SMP0002393)	Lysolipid Incorporation into Mitochondria (PathBank: SMP0002424)	Lysolipid Incorporation into ER (PathBank: SMP0002425)	Phosphatidylcholine/Phosphatidylethanolamine Biosynthesis
PC(38:7)	PC(16:1(9Z)/22:6(4Z,7Z,10Z,13Z,16Z,19Z))	HMDB0008023	24778773	C00157	CCCCCC\C=C/CCCCCCCC(=O)OC[C@]([H])(COP([O-])(=O)OCC[N+](C)(C)C)OC(=O)CC\C=C/C\C=C/C\C=C/C\C=C/C\C=C/C\C=C/CC	Guerra		Plasma	1	alpha-Linolenic acid metabolism	Linoleic acid metabolism	Glycerophospholipid metabolism	Arachidonic acid metabolism							Phosphatidylcholine Biosynthesis (HMDB: HMDB0008748)	Arachidonic Acid Metabolism (PathBank: SMP0000075)	Phospholipid Biosynthesis (PathBank: SMP0000025)	Phosphatidylethanolamine Biosynthesis	Alpha Linolenic Acid and Linoleic Acid Metabolism (PathBank: SMP0000018)	Sphingolipid Metabolism (PathBank: SMP0000034)	Retinol Metabolism (PathBank: SMP0000074)	Sphingolipid Metabolism (PathBank: SMP0002378)	Choline Metabolism (PathBank: SMP0002393)	Lysolipid Incorporation into Mitochondria (PathBank: SMP0002424)	Lysolipid Incorporation into ER (PathBank: SMP0002425)	Phosphatidylcholine/Phosphatidylethanolamine Biosynthesis
PC(40:4)	PC(40:4)	HMDB0008054	24778868	C00157	CCCCCCCCCCCCCCCCCC(=O)OC[C@]([H])(COP([O-])(=O)OCC[N+](C)(C)C)OC(=O)CCCCC\C=C/C\C=C/C\C=C/C\C=C/CCCCC	Guerra		Plasma	1	alpha-Linolenic acid metabolism	Linoleic acid metabolism	Glycerophospholipid metabolism	Arachidonic acid metabolism							Phosphatidylcholine Biosynthesis (HMDB: HMDB0008748)	Arachidonic Acid Metabolism (PathBank: SMP0000075)	Phospholipid Biosynthesis (PathBank: SMP0000025)	Phosphatidylethanolamine Biosynthesis	Alpha Linolenic Acid and Linoleic Acid Metabolism (PathBank: SMP0000018)	Sphingolipid Metabolism (PathBank: SMP0000034)	Retinol Metabolism (PathBank: SMP0000074)	Sphingolipid Metabolism (PathBank: SMP0002378)	Choline Metabolism (PathBank: SMP0002393)	Lysolipid Incorporation into Mitochondria (PathBank: SMP0002424)	Lysolipid Incorporation into ER (PathBank: SMP0002425)	Phosphatidylcholine/Phosphatidylethanolamine Biosynthesis
PC(42:4)	PC(42:4)	HMDB0008191	53478821	C00157	CCCCCCCC\C=C/CCCCCCCCCCCCCC(=O)O[C@]([H])(COC(=O)CCCC\C=C/C\C=C/C\C=C/CCCCC)COP([O-])(=O)OCC[N+](C)(C)C	Guerra		Plasma	1	alpha-Linolenic acid metabolism	Linoleic acid metabolism	Glycerophospholipid metabolism	Arachidonic acid metabolism							Phosphatidylcholine Biosynthesis (HMDB: HMDB0008748)	Arachidonic Acid Metabolism (PathBank: SMP0000075)	Phospholipid Biosynthesis (PathBank: SMP0000025)	Phosphatidylethanolamine Biosynthesis	Alpha Linolenic Acid and Linoleic Acid Metabolism (PathBank: SMP0000018)	Sphingolipid Metabolism (PathBank: SMP0000034)	Retinol Metabolism (PathBank: SMP0000074)	Sphingolipid Metabolism (PathBank: SMP0002378)	Choline Metabolism (PathBank: SMP0002393)	Lysolipid Incorporation into Mitochondria (PathBank: SMP0002424)	Lysolipid Incorporation into ER (PathBank: SMP0002425)	Phosphatidylcholine/Phosphatidylethanolamine Biosynthesis
PI(36:4)	PI(16:0/20:4(5Z,8Z,11Z,14Z))	HMDB0009789	52928411	NA	CCCCCCCCCCCCCCCC(=O)OC[C@H](COP(O)(=O)O[C@H]1[C@H](O)[C@@H](O)[C@H](O)[C@@H](O)[C@H]1O)OC(=O)CCC\C=C/C\C=C/C\C=C/C\C=C/CCCCC	Guerra		Plasma	1
SM(d42:3)	NA	NA	NA	NA	NA	Guerra		Plasma	1
SM(d36:1)	NA	NA	NA	NA	NA	Guerra		Plasma	1
SM(d32:1)	NA	NA	NA	NA	NA	Guerra		Plasma	1
PC(38:8)	PC(18:3(6Z,9Z,12Z)/20:5(5Z,8Z,11Z,14Z,17Z))	HMDB0008182	52922807	C00157	CCCCC\C=C/C\C=C/C\C=C/CCCCC(=O)OC[C@]([H])(COP([O-])(=O)OCC[N+](C)(C)C)OC(=O)CCC\C=C/C\C=C/C\C=C/C\C=C/C\C=C/CC	Guerra		Plasma	1	alpha-Linolenic acid metabolism	Linoleic acid metabolism	Glycerophospholipid metabolism	Arachidonic acid metabolism							Phosphatidylcholine Biosynthesis (HMDB: HMDB0008748)	Arachidonic Acid Metabolism (PathBank: SMP0000075)	Phospholipid Biosynthesis (PathBank: SMP0000025)	Phosphatidylethanolamine Biosynthesis	Alpha Linolenic Acid and Linoleic Acid Metabolism (PathBank: SMP0000018)	Sphingolipid Metabolism (PathBank: SMP0000034)	Retinol Metabolism (PathBank: SMP0000074)	Sphingolipid Metabolism (PathBank: SMP0002378)	Choline Metabolism (PathBank: SMP0002393)	Lysolipid Incorporation into Mitochondria (PathBank: SMP0002424)	Lysolipid Incorporation into ER (PathBank: SMP0002425)	Phosphatidylcholine/Phosphatidylethanolamine Biosynthesis
LPC(22:0)	LysoPC(22:0/0:0)	HMDB0010398	24779479	C04230	[H][C@@](O)(COC(=O)CCCCCCCCCCCCCCCCCCCCC)COP([O-])(=O)OCC[N+](C)(C)C	Guerra		Plasma	1	Glycerophospholipid metabolism
PC(34:3)	PC(34:3)	HMDB0007881	53478605	C00157	CCCCCCCCCCCCCC(=O)OC[C@]([H])(COP([O-])(=O)OCC[N+](C)(C)C)OC(=O)CCC\C=C/C\C=C/C\C=C/CCCCCCCC	Guerra		Plasma	1	alpha-Linolenic acid metabolism	Linoleic acid metabolism	Glycerophospholipid metabolism	Arachidonic acid metabolism							Phosphatidylcholine Biosynthesis (HMDB: HMDB0008748)	Arachidonic Acid Metabolism (PathBank: SMP0000075)	Phospholipid Biosynthesis (PathBank: SMP0000025)	Phosphatidylethanolamine Biosynthesis	Alpha Linolenic Acid and Linoleic Acid Metabolism (PathBank: SMP0000018)	Sphingolipid Metabolism (PathBank: SMP0000034)	Retinol Metabolism (PathBank: SMP0000074)	Sphingolipid Metabolism (PathBank: SMP0002378)	Choline Metabolism (PathBank: SMP0002393)	Lysolipid Incorporation into Mitochondria (PathBank: SMP0002424)	Lysolipid Incorporation into ER (PathBank: SMP0002425)	Phosphatidylcholine/Phosphatidylethanolamine Biosynthesis
SM(d36:0)	NA	NA	NA	NA	NA	Guerra		Plasma	1
PG(34:1)	PG(16:0/18:1(11Z))	HMDB0010573	5289145	NA	[H][C@](O)(CO)COP(O)(=O)OC[C@@]([H])(COC(=O)CCCCCCCCCCCCCCC)OC(=O)CCCCCCCCC\C=C/CCCCCC	Guerra		Plasma	1											Cardiolipin Biosynthesis
PC(32:2)	PC(32:2)	HMDB0007874	24778624	C00157	[H][C@@](COC(=O)CCCCCCCCCCCCC)(COP([O-])(=O)OCC[N+](C)(C)C)OC(=O)CCCCCCC\C=C/C\C=C/CCCCC	Guerra		Plasma	1	alpha-Linolenic acid metabolism	Linoleic acid metabolism	Glycerophospholipid metabolism	Arachidonic acid metabolism							Phosphatidylcholine Biosynthesis (HMDB: HMDB0008748)	Arachidonic Acid Metabolism (PathBank: SMP0000075)	Phospholipid Biosynthesis (PathBank: SMP0000025)	Phosphatidylethanolamine Biosynthesis	Alpha Linolenic Acid and Linoleic Acid Metabolism (PathBank: SMP0000018)	Sphingolipid Metabolism (PathBank: SMP0000034)	Retinol Metabolism (PathBank: SMP0000074)	Sphingolipid Metabolism (PathBank: SMP0002378)	Choline Metabolism (PathBank: SMP0002393)	Lysolipid Incorporation into Mitochondria (PathBank: SMP0002424)	Lysolipid Incorporation into ER (PathBank: SMP0002425)	Phosphatidylcholine/Phosphatidylethanolamine Biosynthesis
LPC(20:0)	LysoPC(20:0/0:0)	HMDB0010390	24779473	C04230	CCCCCCCCCCCCCCCCCCCC(=O)OC[C@@H](O)COP([O-])(=O)OCC[N+](C)(C)C	Guerra		Plasma	1	Glycerophospholipid metabolism
LPC(P18:1)	LysoPC(P-18:1(9Z)/0:0)	HMDB0010408	24779513	C04230	CCCCCCCC\C=C/CCCCCC\C=C/OC[C@](O)([H])COP([O-])(=O)OCC[N+](C)(C)C	Guerra		Plasma	1	Ether lipid metabolism (1-Organyl-2-lyso-sn-glycero-3-phosphocholine)
PC(34:4)	PC(34:4)	HMDB0007883	24778634	C00157	CCCCCCCCCCCCCC(=O)OC[C@]([H])(COP([O-])(=O)OCC[N+](C)(C)C)OC(=O)CCC\C=C/C\C=C/C\C=C/C\C=C/CCCCC	Guerra		Plasma	1	alpha-Linolenic acid metabolism	Linoleic acid metabolism	Glycerophospholipid metabolism	Arachidonic acid metabolism							Phosphatidylcholine Biosynthesis (HMDB: HMDB0008748)	Arachidonic Acid Metabolism (PathBank: SMP0000075)	Phospholipid Biosynthesis (PathBank: SMP0000025)	Phosphatidylethanolamine Biosynthesis	Alpha Linolenic Acid and Linoleic Acid Metabolism (PathBank: SMP0000018)	Sphingolipid Metabolism (PathBank: SMP0000034)	Retinol Metabolism (PathBank: SMP0000074)	Sphingolipid Metabolism (PathBank: SMP0002378)	Choline Metabolism (PathBank: SMP0002393)	Lysolipid Incorporation into Mitochondria (PathBank: SMP0002424)	Lysolipid Incorporation into ER (PathBank: SMP0002425)	Phosphatidylcholine/Phosphatidylethanolamine Biosynthesis
PC(42:5)	PC(42:5)	HMDB0008257	53478869	C00157	CCCCCCCC\C=C/CCCCCCCCCCCCCC(=O)O[C@]([H])(COC(=O)CCCC\C=C/C\C=C/C\C=C/C\C=C/CC)COP([O-])(=O)OCC[N+](C)(C)C	Guerra		Plasma	1	alpha-Linolenic acid metabolism	Linoleic acid metabolism	Glycerophospholipid metabolism	Arachidonic acid metabolism							Phosphatidylcholine Biosynthesis (HMDB: HMDB0008748)	Arachidonic Acid Metabolism (PathBank: SMP0000075)	Phospholipid Biosynthesis (PathBank: SMP0000025)	Phosphatidylethanolamine Biosynthesis	Alpha Linolenic Acid and Linoleic Acid Metabolism (PathBank: SMP0000018)	Sphingolipid Metabolism (PathBank: SMP0000034)	Retinol Metabolism (PathBank: SMP0000074)	Sphingolipid Metabolism (PathBank: SMP0002378)	Choline Metabolism (PathBank: SMP0002393)	Lysolipid Incorporation into Mitochondria (PathBank: SMP0002424)	Lysolipid Incorporation into ER (PathBank: SMP0002425)	Phosphatidylcholine/Phosphatidylethanolamine Biosynthesis
PC(42:6)	PC(42:6)	HMDB0008288	24779053	C00157	CCCCCCCCCCCCCCCCCCCC(=O)OC[C@]([H])(COP([O-])(=O)OCC[N+](C)(C)C)OC(=O)CC\C=C/C\C=C/C\C=C/C\C=C/C\C=C/C\C=C/CC	Guerra		Plasma	1	alpha-Linolenic acid metabolism	Linoleic acid metabolism	Glycerophospholipid metabolism	Arachidonic acid metabolism							Phosphatidylcholine Biosynthesis (HMDB: HMDB0008748)	Arachidonic Acid Metabolism (PathBank: SMP0000075)	Phospholipid Biosynthesis (PathBank: SMP0000025)	Phosphatidylethanolamine Biosynthesis	Alpha Linolenic Acid and Linoleic Acid Metabolism (PathBank: SMP0000018)	Sphingolipid Metabolism (PathBank: SMP0000034)	Retinol Metabolism (PathBank: SMP0000074)	Sphingolipid Metabolism (PathBank: SMP0002378)	Choline Metabolism (PathBank: SMP0002393)	Lysolipid Incorporation into Mitochondria (PathBank: SMP0002424)	Lysolipid Incorporation into ER (PathBank: SMP0002425)	Phosphatidylcholine/Phosphatidylethanolamine Biosynthesis
LysoPC(18:0/0:0)	LysoPC(18:0/0:0)	HMDB0010384	497299	C04230	CCCCCCCCCCCCCCCCCC(=O)OC[C@@H](O)COP([O-])(=O)OCC[N+](C)(C)C	Guerra		Plasma	1	Glycerophospholipid metabolism
PE(P-34:1)/PE(O-34:2)	NA	NA	NA	NA	NA	Guerra		Plasma	1
PG(36:1)	PG(18:0/18:1(11Z))	HMDB0010603	53480610	NA	[H][C@](O)(CO)COP(O)(=O)OC[C@@]([H])(COC(=O)CCCCCCCCCCCCCCCCC)OC(=O)CCCCCCCCC\C=C/CCCCCC	Guerra		Plasma	1											Cardiolipin Biosynthesis
PC(14:0/22:6(4Z,7Z,10Z,13Z,16Z,19Z))	PC(14:0/22:6(4Z,7Z,10Z,13Z,16Z,19Z))	HMDB0007892	24778639	C00157	CCCCCCCCCCCCCC(=O)OC[C@]([H])(COP([O-])(=O)OCC[N+](C)(C)C)OC(=O)CC\C=C/C\C=C/C\C=C/C\C=C/C\C=C/C\C=C/CC	Guerra		Plasma	1	alpha-Linolenic acid metabolism	Linoleic acid metabolism	Glycerophospholipid metabolism	Arachidonic acid metabolism							Phosphatidylcholine Biosynthesis (HMDB: HMDB0008748)	Arachidonic Acid Metabolism (PathBank: SMP0000075)	Phospholipid Biosynthesis (PathBank: SMP0000025)	Phosphatidylethanolamine Biosynthesis	Alpha Linolenic Acid and Linoleic Acid Metabolism (PathBank: SMP0000018)	Sphingolipid Metabolism (PathBank: SMP0000034)	Retinol Metabolism (PathBank: SMP0000074)	Sphingolipid Metabolism (PathBank: SMP0002378)	Choline Metabolism (PathBank: SMP0002393)	Lysolipid Incorporation into Mitochondria (PathBank: SMP0002424)	Lysolipid Incorporation into ER (PathBank: SMP0002425)	Phosphatidylcholine/Phosphatidylethanolamine Biosynthesis
PC(40:4)+O	NA	NA	NA	NA	NA	Guerra		Plasma	1
PC(16:0/20:3)	PC(16:0/20:3(5Z,8Z,11Z))	HMDB0007980	24778715	C00157	CCCCCCCCCCCCCCCC(=O)OC[C@]([H])(COP([O-])(=O)OCC[N+](C)(C)C)OC(=O)CCC\C=C/C\C=C/C\C=C/CCCCCCCC	Guerra		Plasma	1	alpha-Linolenic acid metabolism	Linoleic acid metabolism	Glycerophospholipid metabolism	Arachidonic acid metabolism							Phosphatidylcholine Biosynthesis (HMDB: HMDB0008748)	Arachidonic Acid Metabolism (PathBank: SMP0000075)	Phospholipid Biosynthesis (PathBank: SMP0000025)	Phosphatidylethanolamine Biosynthesis	Alpha Linolenic Acid and Linoleic Acid Metabolism (PathBank: SMP0000018)	Sphingolipid Metabolism (PathBank: SMP0000034)	Retinol Metabolism (PathBank: SMP0000074)	Sphingolipid Metabolism (PathBank: SMP0002378)	Choline Metabolism (PathBank: SMP0002393)	Lysolipid Incorporation into Mitochondria (PathBank: SMP0002424)	Lysolipid Incorporation into ER (PathBank: SMP0002425)	Phosphatidylcholine/Phosphatidylethanolamine Biosynthesis
LPC(16:1)	LysoPC(16:1/0:0)	HMDB0010383	24779461	C04230	CCCCCC\C=C/CCCCCCCC(=O)OC[C@@H](O)COP([O-])(=O)OCC[N+](C)(C)C	Guerra		Plasma	1	Glycerophospholipid metabolism										Lysolipid Incorporation into ER PC(16:1(9Z)/16:1(9Z)) (PathBank: SMP0002515)	Lysolipid Incorporation into Mitochondria PC(16:1(9Z)/16:1(9Z)) (PathBank: SMP0002523)
LPC(24:0)	LysoPC(24:0/0:0)	HMDB0010405	24779481	C04230	[H][C@@](O)(COC(=O)CCCCCCCCCCCCCCCCCCCCCCC)COP([O-])(=O)OCC[N+](C)(C)C	Guerra		Plasma	1	Glycerophospholipid metabolism
PI(18:0/22:6(4Z,7Z,10Z,13Z,16Z,19Z))	PI(18:0/22:6(4Z,7Z,10Z,13Z,16Z,19Z))	HMDB0009821	52927465	NA	[H][C@@](COC(=O)CCCCCCCCCCCCCCCCC)(COP(O)(=O)O[C@H]1C(O)C(O)C(O)[C@@H](O)C1O)OC(=O)CC\C=C/C\C=C/C\C=C/C\C=C/C\C=C/C\C=C/CC	Guerra		Plasma	1
SM(d40:3)	NA	NA	NA	NA	NA	Guerra		Plasma	1
PC(44:9)	PC(22:4(7Z,10Z,13Z,16Z)/22:5(4Z,7Z,10Z,13Z,16Z))	HMDB0008647	53479259	C00157	CCCCC\C=C/C\C=C/C\C=C/C\C=C/CCCCCC(=O)OC[C@]([H])(COP([O-])(=O)OCC[N+](C)(C)C)OC(=O)CC\C=C/C\C=C/C\C=C/C\C=C/C\C=C/CCCCC	Guerra		Plasma	1	alpha-Linolenic acid metabolism	Linoleic acid metabolism	Glycerophospholipid metabolism	Arachidonic acid metabolism							Phosphatidylcholine Biosynthesis (HMDB: HMDB0008748)	Arachidonic Acid Metabolism (PathBank: SMP0000075)	Phospholipid Biosynthesis (PathBank: SMP0000025)	Phosphatidylethanolamine Biosynthesis	Alpha Linolenic Acid and Linoleic Acid Metabolism (PathBank: SMP0000018)	Sphingolipid Metabolism (PathBank: SMP0000034)	Retinol Metabolism (PathBank: SMP0000074)	Sphingolipid Metabolism (PathBank: SMP0002378)	Choline Metabolism (PathBank: SMP0002393)	Lysolipid Incorporation into Mitochondria (PathBank: SMP0002424)	Lysolipid Incorporation into ER (PathBank: SMP0002425)	Phosphatidylcholine/Phosphatidylethanolamine Biosynthesis
PC(32:1)	PC(32:1)	HMDB0007872	24778618	C00157	CCCCCCCCCCCCCC(=O)OC[C@]([H])(COP([O-])(=O)OCC[N+](C)(C)C)OC(=O)CCCCCCCCC\C=C/CCCCCC	Guerra		Plasma	1	alpha-Linolenic acid metabolism	Linoleic acid metabolism	Glycerophospholipid metabolism	Arachidonic acid metabolism							Phosphatidylcholine Biosynthesis (HMDB: HMDB0008748)	Arachidonic Acid Metabolism (PathBank: SMP0000075)	Phospholipid Biosynthesis (PathBank: SMP0000025)	Phosphatidylethanolamine Biosynthesis	Alpha Linolenic Acid and Linoleic Acid Metabolism (PathBank: SMP0000018)	Sphingolipid Metabolism (PathBank: SMP0000034)	Retinol Metabolism (PathBank: SMP0000074)	Sphingolipid Metabolism (PathBank: SMP0002378)	Choline Metabolism (PathBank: SMP0002393)	Lysolipid Incorporation into Mitochondria (PathBank: SMP0002424)	Lysolipid Incorporation into ER (PathBank: SMP0002425)	Phosphatidylcholine/Phosphatidylethanolamine Biosynthesis
PC(30:1)	PC(14:0/16:1(9Z))	HMDB0007870	24778615	C00157	CCCCCCCCCCCCCC(=O)OC[C@]([H])(COP([O-])(=O)OCC[N+](C)(C)C)OC(=O)CCCCCCC\C=C/CCCCCC	Guerra		Plasma	1	alpha-Linolenic acid metabolism	Linoleic acid metabolism	Glycerophospholipid metabolism	Arachidonic acid metabolism							Phosphatidylcholine Biosynthesis (HMDB: HMDB0008748)	Arachidonic Acid Metabolism (PathBank: SMP0000075)	Phospholipid Biosynthesis (PathBank: SMP0000025)	Phosphatidylethanolamine Biosynthesis	Alpha Linolenic Acid and Linoleic Acid Metabolism (PathBank: SMP0000018)	Sphingolipid Metabolism (PathBank: SMP0000034)	Retinol Metabolism (PathBank: SMP0000074)	Sphingolipid Metabolism (PathBank: SMP0002378)	Choline Metabolism (PathBank: SMP0002393)	Lysolipid Incorporation into Mitochondria (PathBank: SMP0002424)	Lysolipid Incorporation into ER (PathBank: SMP0002425)	Phosphatidylcholine/Phosphatidylethanolamine Biosynthesis
PE(P-38:5)/PE(O-38:6)	NA	NA	NA	NA	NA	Guerra		Plasma	1
LPC(16:0)	LysoPC(16:0/0:0)	HMDB0010382	460602	C04230	CCCCCCCCCCCCCCCC(=O)OC[C@@H](O)COP([O-])(=O)OCC[N+](C)(C)C	Guerra		Plasma	1	Glycerophospholipid metabolism										Phospholipid Biosynthesis (HMDB: HMDB0010382)	Lysolipid Incorporation into Mitochondria PC(16:0/16:0) (PathBank: SMP0002492)	Lysolipid Incorporation into ER PC(16:0/16:0) (PathBank: SMP0002514)
PC(44:8)	PC(22:2(13Z,16Z)/22:6(4Z,7Z,10Z,13Z,16Z,19Z))	HMDB0008616	52923607	C00157	[H][C@@](COC(=O)CCCCCCCCCCC\C=C/C\C=C/CCCCC)(COP([O-])(=O)OCC[N+](C)(C)C)OC(=O)CC\C=C/C\C=C/C\C=C/C\C=C/C\C=C/C\C=C/CC	Guerra		Plasma	1	alpha-Linolenic acid metabolism	Linoleic acid metabolism	Glycerophospholipid metabolism	Arachidonic acid metabolism							Phosphatidylcholine Biosynthesis (HMDB: HMDB0008748)	Arachidonic Acid Metabolism (PathBank: SMP0000075)	Phospholipid Biosynthesis (PathBank: SMP0000025)	Phosphatidylethanolamine Biosynthesis	Alpha Linolenic Acid and Linoleic Acid Metabolism (PathBank: SMP0000018)	Sphingolipid Metabolism (PathBank: SMP0000034)	Retinol Metabolism (PathBank: SMP0000074)	Sphingolipid Metabolism (PathBank: SMP0002378)	Choline Metabolism (PathBank: SMP0002393)	Lysolipid Incorporation into Mitochondria (PathBank: SMP0002424)	Lysolipid Incorporation into ER (PathBank: SMP0002425)	Phosphatidylcholine/Phosphatidylethanolamine Biosynthesis
SM(d38:2)	NA	NA	NA	NA	NA	Guerra		Plasma	1
PC(44:5)	PC(20:4(5Z,8Z,11Z,14Z)/24:1(15Z))	HMDB0008454	53479047	C00157	CCCCCCCC\C=C/CCCCCCCCCCCCCC(=O)O[C@]([H])(COC(=O)CCC\C=C/C\C=C/C\C=C/C\C=C/CCCCC)COP([O-])(=O)OCC[N+](C)(C)C	Guerra		Plasma	1	alpha-Linolenic acid metabolism	Linoleic acid metabolism	Glycerophospholipid metabolism	Arachidonic acid metabolism							Phosphatidylcholine Biosynthesis (HMDB: HMDB0008748)	Arachidonic Acid Metabolism (PathBank: SMP0000075)	Phospholipid Biosynthesis (PathBank: SMP0000025)	Phosphatidylethanolamine Biosynthesis	Alpha Linolenic Acid and Linoleic Acid Metabolism (PathBank: SMP0000018)	Sphingolipid Metabolism (PathBank: SMP0000034)	Retinol Metabolism (PathBank: SMP0000074)	Sphingolipid Metabolism (PathBank: SMP0002378)	Choline Metabolism (PathBank: SMP0002393)	Lysolipid Incorporation into Mitochondria (PathBank: SMP0002424)	Lysolipid Incorporation into ER (PathBank: SMP0002425)	Phosphatidylcholine/Phosphatidylethanolamine Biosynthesis
SM(d44:2)	NA	NA	NA	NA	NA	Guerra		Plasma	1
PC(42:10)	PC(20:4(5Z,8Z,11Z,14Z)/22:6(4Z,7Z,10Z,13Z,16Z,19Z))	HMDB0008452	52923327	C00157	CCCCC\C=C/C\C=C/C\C=C/C\C=C/CCCC(=O)OC[C@]([H])(COP([O-])(=O)OCC[N+](C)(C)C)OC(=O)CC\C=C/C\C=C/C\C=C/C\C=C/C\C=C/C\C=C/CC	Guerra		Plasma	1	alpha-Linolenic acid metabolism	Linoleic acid metabolism	Glycerophospholipid metabolism	Arachidonic acid metabolism							Phosphatidylcholine Biosynthesis (HMDB: HMDB0008748)	Arachidonic Acid Metabolism (PathBank: SMP0000075)	Phospholipid Biosynthesis (PathBank: SMP0000025)	Phosphatidylethanolamine Biosynthesis	Alpha Linolenic Acid and Linoleic Acid Metabolism (PathBank: SMP0000018)	Sphingolipid Metabolism (PathBank: SMP0000034)	Retinol Metabolism (PathBank: SMP0000074)	Sphingolipid Metabolism (PathBank: SMP0002378)	Choline Metabolism (PathBank: SMP0002393)	Lysolipid Incorporation into Mitochondria (PathBank: SMP0002424)	Lysolipid Incorporation into ER (PathBank: SMP0002425)	Phosphatidylcholine/Phosphatidylethanolamine Biosynthesis
SM(d34:0)	NA	NA	NA	NA	NA	Guerra		Plasma	1
SM(d40:1)	NA	NA	NA	NA	NA	Guerra		Plasma	1
LPC(18:1)	LysoPC(18:1/0:0)	HMDB0002815	16081932	C04230	CCCCCCCC\C=C/CCCCCCCC(=O)OC[C@@H](O)COP([O-])(=O)OCC[N+](C)(C)C	Guerra		Plasma	1	Glycerophospholipid metabolism										Lysolipid Incorporation into ER PC(18:1(9Z)/18:1(9Z)) (PathBank: SMP0002518)	Lysolipid Incorporation into Mitochondria PC(18:1(9Z)/18:1(9Z)) (PathBank: SMP0002526)
LPC (O-18:0)	LysoPC(O-18:0/0:0)	HMDB0011149	2733532	C04317	CCCCCCCCCCCCCCCCCCOC[C@@H](O)COP([O-])(=O)OCC[N+](C)(C)C	Guerra		Plasma	1	Glycerophospholipid metabolism	Ether lipid metabolism
PC(42:8)	PC(20:2(11Z,14Z)/22:6(4Z,7Z,10Z,13Z,16Z,19Z))	HMDB0008354	10854909	C00157	CCCCC\C=C/C\C=C/CCCCCCCCCC(=O)OC[C@]([H])(COP([O-])(=O)OCC[N+](C)(C)C)OC(=O)CC\C=C/C\C=C/C\C=C/C\C=C/C\C=C/C\C=C/CC	Guerra		Plasma	1	alpha-Linolenic acid metabolism	Linoleic acid metabolism	Glycerophospholipid metabolism	Arachidonic acid metabolism							Phosphatidylcholine Biosynthesis (HMDB: HMDB0008748)	Arachidonic Acid Metabolism (PathBank: SMP0000075)	Phospholipid Biosynthesis (PathBank: SMP0000025)	Phosphatidylethanolamine Biosynthesis	Alpha Linolenic Acid and Linoleic Acid Metabolism (PathBank: SMP0000018)	Sphingolipid Metabolism (PathBank: SMP0000034)	Retinol Metabolism (PathBank: SMP0000074)	Sphingolipid Metabolism (PathBank: SMP0002378)	Choline Metabolism (PathBank: SMP0002393)	Lysolipid Incorporation into Mitochondria (PathBank: SMP0002424)	Lysolipid Incorporation into ER (PathBank: SMP0002425)	Phosphatidylcholine/Phosphatidylethanolamine Biosynthesis
LPC(22:1)	LysoPC(22:1(13Z)/0:0)	HMDB0010399	53480471	C04230	CCCCCCCC\C=C/CCCCCCCCCCCC(=O)OC[C@@]([H])(O)COP([O-])(=O)OCC[N+](C)(C)C	Guerra		Plasma	1	Glycerophospholipid metabolism
PC(P-18:0/22:6(4Z,7Z,10Z,13Z,16Z,19Z))	PC(P-18:0/22:6(4Z,7Z,10Z,13Z,16Z,19Z))	HMDB0011262	42607430	NA	CCCCCCCCCCCCCCCC\C=C/OC[C@]([H])(COP([O-])(=O)OCC[N+](C)(C)C)OC(=O)CC\C=C/C\C=C/C\C=C/C\C=C/C\C=C/C\C=C/CC	Guerra		Plasma	1	alpha-Linolenic acid metabolism	Linoleic acid metabolism	Glycerophospholipid metabolism	Arachidonic acid metabolism
PE(P-36:1)/PE(O-36:2)	NA	NA	NA	NA	NA	Guerra		Plasma	1
SM(d18:1/12:0)	SM(d18:1/12:0)	HMDB0012096	44260123	C00550	CCCCCCCCCCCCC\C=C\[C@@H](O)[C@H](COP([O-])(=O)OCC[N+](C)(C)C)NC(=O)CCCCCCCCCCC	Guerra		Plasma	1	Sphingolipid metabolism
LPC(20:3)	LysoPC(20:3/0:0)	HMDB0010393	53480467	C04230	CCCCCCCC\C=C/C\C=C/C\C=C/CCCC(=O)OC[C@@H](O)COP([O-])(=O)OCC[N+](C)(C)C	Guerra		Plasma	1	Glycerophospholipid metabolism
SM(d18:1/20:0)	SM(d18:1/20:0)	HMDB0012102	44260124	C00550	CCCCCCCCCCCCCCCCCCCC(=O)N[C@@H](COP([O-])(=O)OCC[N+](C)(C)C)[C@H](O)\C=C\CCCCCCCCCCCCC	Guerra		Plasma	1	Sphingolipid metabolism
PC(44:10)	PC(22:4(7Z,10Z,13Z,16Z)/22:6(4Z,7Z,10Z,13Z,16Z,19Z))	HMDB0008649	52923669	C00157	[H][C@@](COC(=O)CCCCC\C=C/C\C=C/C\C=C/C\C=C/CCCCC)(COP([O-])(=O)OCC[N+](C)(C)C)OC(=O)CC\C=C/C\C=C/C\C=C/C\C=C/C\C=C/C\C=C/CC	Guerra		Plasma	1	alpha-Linolenic acid metabolism	Linoleic acid metabolism	Glycerophospholipid metabolism	Arachidonic acid metabolism							Phosphatidylcholine Biosynthesis (HMDB: HMDB0008748)	Arachidonic Acid Metabolism (PathBank: SMP0000075)	Phospholipid Biosynthesis (PathBank: SMP0000025)	Phosphatidylethanolamine Biosynthesis	Alpha Linolenic Acid and Linoleic Acid Metabolism (PathBank: SMP0000018)	Sphingolipid Metabolism (PathBank: SMP0000034)	Retinol Metabolism (PathBank: SMP0000074)	Sphingolipid Metabolism (PathBank: SMP0002378)	Choline Metabolism (PathBank: SMP0002393)	Lysolipid Incorporation into Mitochondria (PathBank: SMP0002424)	Lysolipid Incorporation into ER (PathBank: SMP0002425)	Phosphatidylcholine/Phosphatidylethanolamine Biosynthesis
LPC(18:3)	LysoPC(18:3(6Z,9Z,12Z)/0:0)	HMDB0010387	52924045	C04230	CCCCC\C=C/C\C=C/C\C=C/CCCCC(=O)OC[C@](O)([H])COP([O-])(=O)OCC[N+](C)(C)C	Guerra		Plasma	1	Glycerophospholipid metabolism
PG(36:2)	PG(18:0/18:2(9Z,12Z))	HMDB0010605	52927245	NA	[H][C@](O)(CO)COP(O)(=O)OC[C@@]([H])(COC(=O)CCCCCCCCCCCCCCCCC)OC(=O)CCCCCCC\C=C/C\C=C/CCCCC	Guerra		Plasma	1											Cardiolipin Biosynthesis
PE(32:1)	PE(14:0/18:1(11Z))	HMDB0008827	53479551	C00350	[H][C@@](COC(=O)CCCCCCCCCCCCC)(COP(O)(=O)OCCN)OC(=O)CCCCCCCCC\C=C/CCCCCC	Guerra		Plasma	1	Glycerophospholipid metabolism	Glycosylphosphatidylinositol (GPI)-anchor biosynthesis									Phosphatidylethanolamine Biosynthesis (HMDB: HMDB0008827)	Phosphatidylcholine Biosynthesis PC(14:0/18:1(11Z)) (PathBank: SMP0002612)	Phosphatidylethanolamine Biosynthesis PE(14:0/18:1(11Z)) (PathBank: SMP0015062)	Phosphatidylcholine/Phosphatidylethanolamine Biosynthesis PC(14:0/18:1(11Z)) | PE(14:0/18:1(11Z)) (PathBank: SMP0100129)
PE(18:0/18:2)	PE(18:0/18:2(9Z,12Z))	HMDB0008994	9546749	C00350	[H][C@@](COC(=O)CCCCCCCCCCCCCCCCC)(COP(O)(=O)OCCN)OC(=O)CCCCCCC\C=C/C\C=C/CCCCC	Guerra		Plasma	1	Glycerophospholipid metabolism	Glycosylphosphatidylinositol (GPI)-anchor biosynthesis									Phosphatidylethanolamine Biosynthesis (HMDB: HMDB0008994)	Phosphatidylcholine Biosynthesis PC(18:0/18:2(9Z,12Z)) (PathBank: SMP0014369)	Phosphatidylethanolamine Biosynthesis PE(18:0/18:2(9Z,12Z)) (PathBank: SMP0015208)	Phosphatidylcholine/Phosphatidylethanolamine Biosynthesis PC(18:0/18:2(9Z,12Z)) | PE(18:0/18:2(9Z,12Z)) (PathBank: SMP0100200)
LPC(O-16:0)	NA	NA	NA	NA	NA	Guerra		Plasma	1
LPC(20:2)	LysoPC(20:2(11Z,14Z)/0:0)	HMDB0010392	52924053	C04230	CCCCC\C=C/C\C=C/CCCCCCCCCC(=O)OC[C@](O)([H])COP([O-])(=O)OCC[N+](C)(C)C	Guerra		Plasma	1	Glycerophospholipid metabolism
PE(18:1/18:2)	PE(18:1(11Z)/18:2(9Z,12Z))	HMDB0009027	53479626	C00350	[H][C@@](COC(=O)CCCCCCCCC\C=C/CCCCCC)(COP(O)(=O)OCCN)OC(=O)CCCCCCC\C=C/C\C=C/CCCCC	Guerra		Plasma	1	Glycerophospholipid metabolism	Glycosylphosphatidylinositol (GPI)-anchor biosynthesis									Phosphatidylethanolamine Biosynthesis (HMDB: HMDB0009027)	Phosphatidylcholine Biosynthesis PC(18:1(11Z)/18:2(9Z,12Z)) (PathBank: SMP0014398)	Phosphatidylethanolamine Biosynthesis PE(18:1(11Z)/18:2(9Z,12Z)) (PathBank: SMP0015237)	Phosphatidylcholine/Phosphatidylethanolamine Biosynthesis PC(18:1(11Z)/18:2(9Z,12Z)) | PE(18:1(11Z)/18:2(9Z,12Z)) (PathBank: SMP0100221)
SM(d40:2)	NA	NA	NA	NA	NA	Guerra		Plasma	1
PC(O-40:4)/PC(P-40:3)	NA	NA	NA	NA	NA	Guerra		Plasma	1
LPC(22:5)	LysoPC(22:5(4Z,7Z,10Z,13Z,16Z)/0:0)	HMDB0010402	53480473	C04230	CCCCC\C=C/C\C=C/C\C=C/C\C=C/C\C=C/CCC(=O)OC[C@](O)([H])COP([O-])(=O)OCC[N+](C)(C)C	Guerra		Plasma	1	Glycerophospholipid metabolism
PE(P-34:0)/PE(O-34:1)	NA	NA	NA	NA	NA	Guerra		Plasma	1
PE(P-38:4)/PE(O-38:5)	NA	NA	NA	NA	NA	Guerra		Plasma	1
PC(30:0)	PC(30:0)	HMDB0007869	129657	C00157	[H][C@@](COC(=O)CCCCCCCCCCCCC)(COP([O-])(=O)OCC[N+](C)(C)C)OC(=O)CCCCCCCCCCCCCCC	Guerra		Plasma	1	alpha-Linolenic acid metabolism	Linoleic acid metabolism	Glycerophospholipid metabolism	Arachidonic acid metabolism							Phosphatidylcholine Biosynthesis (HMDB: HMDB0008748)	Arachidonic Acid Metabolism (PathBank: SMP0000075)	Phospholipid Biosynthesis (PathBank: SMP0000025)	Phosphatidylethanolamine Biosynthesis	Alpha Linolenic Acid and Linoleic Acid Metabolism (PathBank: SMP0000018)	Sphingolipid Metabolism (PathBank: SMP0000034)	Retinol Metabolism (PathBank: SMP0000074)	Sphingolipid Metabolism (PathBank: SMP0002378)	Choline Metabolism (PathBank: SMP0002393)	Lysolipid Incorporation into Mitochondria (PathBank: SMP0002424)	Lysolipid Incorporation into ER (PathBank: SMP0002425)	Phosphatidylcholine/Phosphatidylethanolamine Biosynthesis	Fatty Acid Metabolism (HMDB: HMDB0007869)
PE(18:1/20:4)	PE(18:1(11Z)/20:4(5Z,8Z,11Z,14Z))	HMDB0009036	53479635	C00350	[H][C@@](COC(=O)CCCCCCCCC\C=C/CCCCCC)(COP(O)(=O)OCCN)OC(=O)CCC\C=C/C\C=C/C\C=C/C\C=C/CCCCC	Guerra		Plasma	1	Glycerophospholipid metabolism	Glycosylphosphatidylinositol (GPI)-anchor biosynthesis									Phosphatidylethanolamine Biosynthesis (HMDB: HMDB0009036)	Phosphatidylcholine Biosynthesis PC(18:1(11Z)/20:4(5Z,8Z,11Z,14Z)) (PathBank: SMP0014407)	Phosphatidylethanolamine Biosynthesis PE(18:1(11Z)/20:4(5Z,8Z,11Z,14Z)) (PathBank: SMP0015246)	Phosphatidylcholine/Phosphatidylethanolamine Biosynthesis PC(18:1(11Z)/20:4(5Z,8Z,11Z,14Z)) | PE(18:1(11Z)/20:4(5Z,8Z,11Z,14Z)) (PathBank: SMP0100227)
PC(34:5)	PC(14:0/20:5(5Z,8Z,11Z,14Z,17Z))	HMDB0007885	24778635	C00157	CCCCCCCCCCCCCC(=O)OC[C@]([H])(COP([O-])(=O)OCC[N+](C)(C)C)OC(=O)CCC\C=C/C\C=C/C\C=C/C\C=C/C\C=C/CC	Guerra		Plasma	1	alpha-Linolenic acid metabolism	Linoleic acid metabolism	Glycerophospholipid metabolism	Arachidonic acid metabolism							Phosphatidylcholine Biosynthesis (HMDB: HMDB0008748)	Arachidonic Acid Metabolism (PathBank: SMP0000075)	Phospholipid Biosynthesis (PathBank: SMP0000025)	Phosphatidylethanolamine Biosynthesis	Alpha Linolenic Acid and Linoleic Acid Metabolism (PathBank: SMP0000018)	Sphingolipid Metabolism (PathBank: SMP0000034)	Retinol Metabolism (PathBank: SMP0000074)	Sphingolipid Metabolism (PathBank: SMP0002378)	Choline Metabolism (PathBank: SMP0002393)	Lysolipid Incorporation into Mitochondria (PathBank: SMP0002424)	Lysolipid Incorporation into ER (PathBank: SMP0002425)	Phosphatidylcholine/Phosphatidylethanolamine Biosynthesis
SM(d42:2)	NA	NA	NA	NA	NA	Guerra		Plasma	1
PC(38:2)	PC(14:1(9Z)/24:1(15Z))	HMDB0007927	53478637	C00157	CCCCCCCC\C=C/CCCCCCCCCCCCCC(=O)O[C@]([H])(COC(=O)CCCCCCC\C=C/CCCC)COP([O-])(=O)OCC[N+](C)(C)C	Guerra		Plasma	1	alpha-Linolenic acid metabolism	Linoleic acid metabolism	Glycerophospholipid metabolism	Arachidonic acid metabolism							Phosphatidylcholine Biosynthesis (HMDB: HMDB0008748)	Arachidonic Acid Metabolism (PathBank: SMP0000075)	Phospholipid Biosynthesis (PathBank: SMP0000025)	Phosphatidylethanolamine Biosynthesis	Alpha Linolenic Acid and Linoleic Acid Metabolism (PathBank: SMP0000018)	Sphingolipid Metabolism (PathBank: SMP0000034)	Retinol Metabolism (PathBank: SMP0000074)	Sphingolipid Metabolism (PathBank: SMP0002378)	Choline Metabolism (PathBank: SMP0002393)	Lysolipid Incorporation into Mitochondria (PathBank: SMP0002424)	Lysolipid Incorporation into ER (PathBank: SMP0002425)	Phosphatidylcholine/Phosphatidylethanolamine Biosynthesis
PE(40:4)+O	NA	NA	NA	NA	NA	Guerra		Plasma	1
PC(42:11)	PC(20:5(5Z,8Z,11Z,14Z,17Z)/22:6(4Z,7Z,10Z,13Z,16Z,19Z))	HMDB0008518	24779082	C00157	CC\C=C/C\C=C/C\C=C/C\C=C/C\C=C/CCCC(=O)OC[C@]([H])(COP([O-])(=O)OCC[N+](C)(C)C)OC(=O)CC\C=C/C\C=C/C\C=C/C\C=C/C\C=C/C\C=C/CC	Guerra		Plasma	1	alpha-Linolenic acid metabolism	Linoleic acid metabolism	Glycerophospholipid metabolism	Arachidonic acid metabolism							Phosphatidylcholine Biosynthesis (HMDB: HMDB0008748)	Arachidonic Acid Metabolism (PathBank: SMP0000075)	Phospholipid Biosynthesis (PathBank: SMP0000025)	Phosphatidylethanolamine Biosynthesis	Alpha Linolenic Acid and Linoleic Acid Metabolism (PathBank: SMP0000018)	Sphingolipid Metabolism (PathBank: SMP0000034)	Retinol Metabolism (PathBank: SMP0000074)	Sphingolipid Metabolism (PathBank: SMP0002378)	Choline Metabolism (PathBank: SMP0002393)	Lysolipid Incorporation into Mitochondria (PathBank: SMP0002424)	Lysolipid Incorporation into ER (PathBank: SMP0002425)	Phosphatidylcholine/Phosphatidylethanolamine Biosynthesis
PS(30:3)	NA	NA	NA	NA	NA	Guerra		Plasma	1
PE(P-36:3)/PE(O-36:4)	NA	NA	NA	NA	NA	Guerra		Plasma	1
LPC(O-16:1)/LPC(P-16:0)	NA	NA	NA	NA	NA	Guerra		Plasma	1
PI(34:1)	PI(16:0/18:1(11Z))	HMDB0009782	NA	C00626	[H][C@@](COC(=O)CCCCCCCCCCCCCCC)(COP(O)(=O)O[C@H]1C(O)C(O)C(O)[C@@H](O)C1O)OC(=O)CCCCCCCCC\C=C/CCCCCC	Guerra		Plasma	1
LPC(20:4)	LysoPC(20:4/0:0)	HMDB0010395	24779476	C04230	CCCCC\C=C/C\C=C/C\C=C/C\C=C/CCCC(=O)OC[C@@H](O)COP([O-])(=O)OCC[N+](C)(C)C	Guerra		Plasma	1	Glycerophospholipid metabolism										Lysolipid Incorporation into ER PC(20:4(5Z,8Z,11Z,14Z)/20:4(5Z,8Z,11Z,14Z)) (PathBank: SMP0002520)	Lysolipid Incorporation into Mitochondria PC(20:4(5Z,8Z,11Z,14Z)/20:4(5Z,8Z,11Z,14Z)) (PathBank: SMP0002528)
LPG(18:2)	NA	NA	NA	NA	NA	Guerra		Plasma	1
LPC(22:6)	LysoPC(22:6(4Z,7Z,10Z,13Z,16Z,19Z)/0:0)	HMDB0010404	10415542	C04230	[H][C@@](O)(COC(=O)CC\C=C/C\C=C/C\C=C/C\C=C/C\C=C/C\C=C/CC)COP([O-])(=O)OCC[N+](C)(C)C	Guerra		Plasma	1	Glycerophospholipid metabolism
PC(40:10)	PC(18:4(6Z,9Z,12Z,15Z)/22:6(4Z,7Z,10Z,13Z,16Z,19Z))	HMDB0008255	52922939	C00157	CC\C=C/C\C=C/C\C=C/C\C=C/CCCCC(=O)OC[C@]([H])(COP([O-])(=O)OCC[N+](C)(C)C)OC(=O)CC\C=C/C\C=C/C\C=C/C\C=C/C\C=C/C\C=C/CC	Guerra		Plasma	1	alpha-Linolenic acid metabolism	Linoleic acid metabolism	Glycerophospholipid metabolism	Arachidonic acid metabolism							Phosphatidylcholine Biosynthesis (HMDB: HMDB0008748)	Arachidonic Acid Metabolism (PathBank: SMP0000075)	Phospholipid Biosynthesis (PathBank: SMP0000025)	Phosphatidylethanolamine Biosynthesis	Alpha Linolenic Acid and Linoleic Acid Metabolism (PathBank: SMP0000018)	Sphingolipid Metabolism (PathBank: SMP0000034)	Retinol Metabolism (PathBank: SMP0000074)	Sphingolipid Metabolism (PathBank: SMP0002378)	Choline Metabolism (PathBank: SMP0002393)	Lysolipid Incorporation into Mitochondria (PathBank: SMP0002424)	Lysolipid Incorporation into ER (PathBank: SMP0002425)	Phosphatidylcholine/Phosphatidylethanolamine Biosynthesis
PC(16:0/20:4)	PC(16:0/20:4(5Z,8Z,11Z,14Z))	HMDB0007982	10747814	C00157	CCCCCCCCCCCCCCCC(=O)OC[C@]([H])(COP([O-])(=O)OCC[N+](C)(C)C)OC(=O)CCC\C=C/C\C=C/C\C=C/C\C=C/CCCCC	Guerra		Plasma	1	alpha-Linolenic acid metabolism	Linoleic acid metabolism	Glycerophospholipid metabolism	Arachidonic acid metabolism							Phosphatidylcholine Biosynthesis PC(16:0/20:4(5Z,8Z,11Z,14Z))	Phosphatidylethanolamine Biosynthesis PE(16:0/20:4(5Z,8Z,11Z,14Z))
PC(32:0)	PC(32:0)	HMDB0000564	452110	C00157	[H][C@@](COC(=O)CCCCCCCCCCCCCCC)(COP([O-])(=O)OCC[N+](C)(C)C)OC(=O)CCCCCCCCCCCCCCC	Guerra		Plasma	1	alpha-Linolenic acid metabolism	Linoleic acid metabolism	Glycerophospholipid metabolism	Arachidonic acid metabolism							Phosphatidylcholine Biosynthesis (HMDB: HMDB0008748)	Arachidonic Acid Metabolism (PathBank: SMP0000075)	Phospholipid Biosynthesis (PathBank: SMP0000025)	Phosphatidylethanolamine Biosynthesis	Alpha Linolenic Acid and Linoleic Acid Metabolism (PathBank: SMP0000018)	Sphingolipid Metabolism (PathBank: SMP0000034)	Retinol Metabolism (PathBank: SMP0000074)	Sphingolipid Metabolism (PathBank: SMP0002378)	Choline Metabolism (PathBank: SMP0002393)	Lysolipid Incorporation into Mitochondria (PathBank: SMP0002424)	Lysolipid Incorporation into ER (PathBank: SMP0002425)	Phosphatidylcholine/Phosphatidylethanolamine Biosynthesis	Fatty Acid Metabolism (HMDB: HMDB0007869)
PC(40:5)+2O	NA	NA	NA	NA	NA	Guerra		Plasma	1
PE(34:3)	PE(14:0/20:3(5Z,8Z,11Z))	HMDB0008836	53479552	C00350	[H][C@@](COC(=O)CCCCCCCCCCCCC)(COP(O)(=O)OCCN)OC(=O)CCC\C=C/C\C=C/C\C=C/CCCCCCCC	Guerra		Plasma	1	Glycerophospholipid metabolism	Glycosylphosphatidylinositol (GPI)-anchor biosynthesis									Phosphatidylethanolamine Biosynthesis (HMDB: HMDB0008836)	Phosphatidylcholine Biosynthesis PC(14:0/20:3(5Z,8Z,11Z)) (PathBank: SMP0014231)	Phosphatidylethanolamine Biosynthesis PE(14:0/20:3(5Z,8Z,11Z)) (PathBank: SMP0015071)	Phosphatidylcholine/Phosphatidylethanolamine Biosynthesis PC(14:0/20:3(5Z,8Z,11Z)) | PE(14:0/20:3(5Z,8Z,11Z)) (PathBank: SMP0100134)
PC(32:1)+O	NA	NA	NA	NA	NA	Guerra		Plasma	1
PE(16:0/18:2)	PE(16:0/18:2(9Z,12Z))	HMDB0008928	9546747	C00350	[H][C@@](COC(=O)CCCCCCCCCCCCCCC)(COP(O)(=O)OCCN)OC(=O)CCCCCCC\C=C/C\C=C/CCCCC	Guerra		Plasma	1	Glycerophospholipid metabolism	Glycosylphosphatidylinositol (GPI)-anchor biosynthesis									Phosphatidylethanolamine Biosynthesis (HMDB: HMDB0008928)	Phosphatidylcholine Biosynthesis PC(16:0/18:2(9Z,12Z)) (PathBank: SMP0014311)	Phosphatidylethanolamine Biosynthesis PE(16:0/18:2(9Z,12Z)) (PathBank: SMP0015151)	Phosphatidylcholine/Phosphatidylethanolamine Biosynthesis PC(16:0/18:2(9Z,12Z)) | PE(16:0/18:2(9Z,12Z)) (PathBank: SMP0100161)
PE(P-34:2)/PE(O-34:3)	NA	NA	NA	NA	NA	Guerra		Plasma	1
PE(18:0/20:4(5Z,8Z,11Z,14Z))	PE(18:0/20:4(5Z,8Z,11Z,14Z))	HMDB0009003	5289133	C00350	[H][C@@](COC(=O)CCCCCCCCCCCCCCCCC)(COP(O)(=O)OCCN)OC(=O)CCC\C=C/C\C=C/C\C=C/C\C=C/CCCCC	Guerra		Plasma	1	Glycerophospholipid metabolism	Glycosylphosphatidylinositol (GPI)-anchor biosynthesis									Phosphatidylethanolamine Biosynthesis (HMDB: HMDB0008928)	Phosphatidylcholine Biosynthesis PC(16:0/18:2(9Z,12Z)) (PathBank: SMP0014311)	Phosphatidylethanolamine Biosynthesis PE(16:0/18:2(9Z,12Z)) (PathBank: SMP0015151)	Phosphatidylcholine/Phosphatidylethanolamine Biosynthesis PC(16:0/18:2(9Z,12Z)) | PE(16:0/18:2(9Z,12Z)) (PathBank: SMP0100161)
PE(P-38:3)/PE(O-38:4)	NA	NA	NA	NA	NA	Guerra		Plasma	1
PE(P-40:4)/PE(O-40:5)	NA	NA	NA	NA	NA	Guerra		Plasma	1
PC(O-34:1)/PC(P-34:0)	NA	NA	NA	NA	NA	Guerra		Plasma	1
PE(40:7)	PE(18:1(11Z)/22:6(4Z,7Z,10Z,13Z,16Z,19Z))	HMDB0009045	53479643	C00350	[H][C@@](COC(=O)CCCCCCCCC\C=C/CCCCCC)(COP(O)(=O)OCCN)OC(=O)CC\C=C/C\C=C/C\C=C/C\C=C/C\C=C/C\C=C/CC	Guerra		Plasma	1	Glycerophospholipid metabolism	Glycosylphosphatidylinositol (GPI)-anchor biosynthesis									Phosphatidylethanolamine Biosynthesis (HMDB: HMDB0009045)	Phosphatidylcholine Biosynthesis PC(18:1(11Z)/22:6(4Z,7Z,10Z,13Z,16Z,19Z)) (PathBank: SMP0014416)	Phosphatidylethanolamine Biosynthesis PE(18:1(11Z)/22:6(4Z,7Z,10Z,13Z,16Z,19Z)) (PathBank: SMP0015255)
LPC(20:1)	LysoPC(20:1(11Z)/0:0)	HMDB0010391	52924051	C04230	CCCCCCCC\C=C/CCCCCCCCCC(=O)OC[C@@]([H])(O)COP([O-])(=O)OCC[N+](C)(C)C	Guerra		Plasma	1	Glycerophospholipid metabolism
PC(36:2)	PC(36:2)	HMDB0000593	10350317	C00157	CCCCCCCC\C=C/CCCCCCCC(=O)OC[C@H](COP([O-])(=O)OCC[N+](C)(C)C)OC(=O)CCCCCCC\C=C/CCCCCCCC	Guerra		Plasma	1	alpha-Linolenic acid metabolism	Linoleic acid metabolism	Glycerophospholipid metabolism	Arachidonic acid metabolism							Phosphatidylcholine Biosynthesis (HMDB: HMDB0008748)	Arachidonic Acid Metabolism (PathBank: SMP0000075)	Phospholipid Biosynthesis (PathBank: SMP0000025)	Phosphatidylethanolamine Biosynthesis	Alpha Linolenic Acid and Linoleic Acid Metabolism (PathBank: SMP0000018)	Sphingolipid Metabolism (PathBank: SMP0000034)	Retinol Metabolism (PathBank: SMP0000074)	Sphingolipid Metabolism (PathBank: SMP0002378)	Choline Metabolism (PathBank: SMP0002393)	Lysolipid Incorporation into Mitochondria (PathBank: SMP0002424)	Lysolipid Incorporation into ER (PathBank: SMP0002425)	Phosphatidylcholine/Phosphatidylethanolamine Biosynthesis
PC(16:0/18:2)	PC(16:0/18:2(9Z,12Z))	HMDB0007973	5287971	C00157	[H][C@@](COC(=O)CCCCCCCCCCCCCCC)(COP([O-])(=O)OCC[N+](C)(C)C)OC(=O)CCCCCCC\C=C/C\C=C/CCCCC	Guerra		Plasma	1	alpha-Linolenic acid metabolism	Linoleic acid metabolism	Glycerophospholipid metabolism	Arachidonic acid metabolism							Phosphatidylcholine Biosynthesis (HMDB: HMDB0008748)	Arachidonic Acid Metabolism (PathBank: SMP0000075)	Phospholipid Biosynthesis (PathBank: SMP0000025)	Phosphatidylethanolamine Biosynthesis	Alpha Linolenic Acid and Linoleic Acid Metabolism (PathBank: SMP0000018)	Sphingolipid Metabolism (PathBank: SMP0000034)	Retinol Metabolism (PathBank: SMP0000074)	Sphingolipid Metabolism (PathBank: SMP0002378)	Choline Metabolism (PathBank: SMP0002393)	Lysolipid Incorporation into Mitochondria (PathBank: SMP0002424)	Lysolipid Incorporation into ER (PathBank: SMP0002425)	Phosphatidylcholine/Phosphatidylethanolamine Biosynthesis
LPE(18:4)	LysoPE(0:0/18:4(6Z,9Z,12Z,15Z))	HMDB0011480	53480929	NA	[H][C@@](CO)(COP(O)(=O)OCCN)OC(=O)CCCC\C=C/C\C=C/C\C=C/C\C=C/CC	Guerra		Plasma	1
PC(O-38:4)/PC(P-38:3)	NA	NA	NA	NA	NA	Guerra		Plasma	1
LPC(22:4)	LysoPC(22:4(7Z,10Z,13Z,16Z)/0:0)	HMDB0010401	52924039	C04230	CCCCC\C=C/C\C=C/C\C=C/C\C=C/CCCCCC(=O)OC[C@](O)([H])COP([O-])(=O)OCC[N+](C)(C)C	Guerra		Plasma	1	Glycerophospholipid metabolism
LPC(18:2)	LysoPC(18:2/0:0)	HMDB0010386	11005824	C04230	CCCCC\C=C/C\C=C/CCCCCCCC(=O)OC[C@@H](O)COP([O-])(=O)OCC[N+](C)(C)C	Guerra		Plasma	1	Glycerophospholipid metabolism
PI(18:0/18:2)	PI(18:0/18:2(9Z,12Z))	HMDB0009809	52928409	C00626	[H][C@@](COC(=O)CCCCCCCCCCCCCCCCC)(COP(O)(=O)O[C@H]1C(O)C(O)C(O)[C@@H](O)C1O)OC(=O)CCCCCCC\C=C/C\C=C/CCCCC	Guerra		Plasma	1
PC(O-40:5)/PC(P-40:4)	NA	NA	NA	NA	NA	Guerra		Plasma	1
PI(36:1)	NA	NA	NA	NA	NA	Guerra		Plasma	1
PC(16:0/20:5)	PC(16:0/20:5(5Z,8Z,11Z,14Z,17Z))	HMDB0007984	24778723	C00157	CCCCCCCCCCCCCCCC(=O)OC[C@]([H])(COP([O-])(=O)OCC[N+](C)(C)C)OC(=O)CCC\C=C/C\C=C/C\C=C/C\C=C/C\C=C/CC	Guerra		Plasma	1	alpha-Linolenic acid metabolism	Linoleic acid metabolism	Glycerophospholipid metabolism	Arachidonic acid metabolism							Phosphatidylcholine Biosynthesis (HMDB: HMDB0008748)	Arachidonic Acid Metabolism (PathBank: SMP0000075)	Phospholipid Biosynthesis (PathBank: SMP0000025)	Phosphatidylethanolamine Biosynthesis	Alpha Linolenic Acid and Linoleic Acid Metabolism (PathBank: SMP0000018)	Sphingolipid Metabolism (PathBank: SMP0000034)	Retinol Metabolism (PathBank: SMP0000074)	Sphingolipid Metabolism (PathBank: SMP0002378)	Choline Metabolism (PathBank: SMP0002393)	Lysolipid Incorporation into Mitochondria (PathBank: SMP0002424)	Lysolipid Incorporation into ER (PathBank: SMP0002425)	Phosphatidylcholine/Phosphatidylethanolamine Biosynthesis
PC(40:6)	PC(40:6)	HMDB0008057	24778876	C00157	CCCCCCCCCCCCCCCCCC(=O)OC[C@]([H])(COP([O-])(=O)OCC[N+](C)(C)C)OC(=O)CC\C=C/C\C=C/C\C=C/C\C=C/C\C=C/C\C=C/CC	Guerra		Plasma	1	alpha-Linolenic acid metabolism	Linoleic acid metabolism	Glycerophospholipid metabolism	Arachidonic acid metabolism							Phosphatidylcholine Biosynthesis (HMDB: HMDB0008748)	Arachidonic Acid Metabolism (PathBank: SMP0000075)	Phospholipid Biosynthesis (PathBank: SMP0000025)	Phosphatidylethanolamine Biosynthesis	Alpha Linolenic Acid and Linoleic Acid Metabolism (PathBank: SMP0000018)	Sphingolipid Metabolism (PathBank: SMP0000034)	Retinol Metabolism (PathBank: SMP0000074)	Sphingolipid Metabolism (PathBank: SMP0002378)	Choline Metabolism (PathBank: SMP0002393)	Lysolipid Incorporation into Mitochondria (PathBank: SMP0002424)	Lysolipid Incorporation into ER (PathBank: SMP0002425)	Phosphatidylcholine/Phosphatidylethanolamine Biosynthesis
PI(36:3)	PI(16:0/20:3(5Z,8Z,11Z))	HMDB0009787	NA	C00626	[H][C@@](COC(=O)CCCCCCCCCCCCCCC)(COP(O)(=O)O[C@H]1C(O)C(O)C(O)[C@@H](O)C1O)OC(=O)CCC\C=C/C\C=C/C\C=C/CCCCCCCC	Guerra		Plasma	1
LPG(16:1)	NA	NA	NA	NA	NA	Guerra		Plasma	1
PC(38:6)	PC(38:6)	HMDB0007991	6441886	C00157	CCCCCCCCCCCCCCCC(=O)OC[C@]([H])(COP([O-])(=O)OCC[N+](C)(C)C)OC(=O)CC\C=C/C\C=C/C\C=C/C\C=C/C\C=C/C\C=C/CC	Guerra		Plasma	1	alpha-Linolenic acid metabolism	Linoleic acid metabolism	Glycerophospholipid metabolism	Arachidonic acid metabolism							Phosphatidylcholine Biosynthesis (HMDB: HMDB0008748)	Arachidonic Acid Metabolism (PathBank: SMP0000075)	Phospholipid Biosynthesis (PathBank: SMP0000025)	Phosphatidylethanolamine Biosynthesis	Alpha Linolenic Acid and Linoleic Acid Metabolism (PathBank: SMP0000018)	Sphingolipid Metabolism (PathBank: SMP0000034)	Retinol Metabolism (PathBank: SMP0000074)	Sphingolipid Metabolism (PathBank: SMP0002378)	Choline Metabolism (PathBank: SMP0002393)	Lysolipid Incorporation into Mitochondria (PathBank: SMP0002424)	Lysolipid Incorporation into ER (PathBank: SMP0002425)	Phosphatidylcholine/Phosphatidylethanolamine Biosynthesis
PG(36:3)	PG(16:0/20:3(5Z,8Z,11Z))	HMDB0010578	53480603	NA	[H][C@](O)(CO)COP(O)(=O)OC[C@@]([H])(COC(=O)CCCCCCCCCCCCCCC)OC(=O)CCC\C=C/C\C=C/C\C=C/CCCCCCCC	Guerra		Plasma	1											Cardiolipin Biosynthesis
PE(P-36:2)/PE(O-36:3)	NA	NA	NA	NA	NA	Guerra		Plasma	1
LPG(18:1)	NA	NA	NA	NA	NA	Guerra		Plasma	1
PC(O-38:3)/PC(P-38:2)	NA	NA	NA	NA	NA	Guerra		Plasma	1
LPC(20:5)	LysoPC(20:5(5Z,8Z,11Z,14Z,17Z)/0:0)	HMDB0010397	11757087	C04230	CC\C=C/C\C=C/C\C=C/C\C=C/C\C=C/CCCC(=O)OC[C@](O)([H])COP([O-])(=O)OCC[N+](C)(C)C	Guerra		Plasma	1	Glycerophospholipid metabolism
PC(O-40:6)/PC(P-40:5)	NA	NA	NA	NA	NA	Guerra		Plasma	1
PE(16:0/18:1(11Z))	PE(16:0/18:1(11Z))	HMDB0008926	9546726	C00350	[H][C@@](COC(=O)CCCCCCCCCCCCCCC)(COP(O)(=O)OCCN)OC(=O)CCCCCCCCC\C=C/CCCCCC	Guerra		Plasma	1	Glycerophospholipid metabolism	Glycosylphosphatidylinositol (GPI)-anchor biosynthesis									Phosphatidylethanolamine Biosynthesis (HMDB: HMDB0008926)	Phosphatidylcholine Biosynthesis PC(16:0/18:1(11Z)) (PathBank: SMP0002645)	Phosphatidylethanolamine Biosynthesis PE(16:0/18:1(11Z)) (PathBank: SMP0015149)	Phosphatidylcholine/Phosphatidylethanolamine Biosynthesis PC(16:0/18:1(11Z)) | PE(16:0/18:1(11Z)) (PathBank: SMP0100160)
PC(O-38:5)/PC(P-38:4)	NA	NA	NA	NA	NA	Guerra		Plasma	1
PG(30:0)	NA	NA	NA	NA	NA	Guerra		Plasma	1											Cardiolipin Biosynthesis
PC(O-38:6)/PC(P-38:5)	NA	NA	NA	NA	NA	Guerra		Plasma	1
PG(36:6)	PG(18:3(6Z,9Z,12Z)/18:3(6Z,9Z,12Z))	HMDB0010666	52926645	NA	[H][C@](O)(CO)COP(O)(=O)OC[C@@]([H])(COC(=O)CCCC\C=C/C\C=C/C\C=C/CCCCC)OC(=O)CCCC\C=C/C\C=C/C\C=C/CCCCC	Guerra		Plasma	1											Cardiolipin Biosynthesis
PC(O-36:2)/PC(P-36:1)	NA	NA	NA	NA	NA	Guerra		Plasma	1
Glycine	Glycine	HMDB0000123	750	C00037	NCC(O)=O	Andrade		Plasma	1	Glutathione metabolism	Glyoxylate and dicarboxylate metabolism	Glycine, serine and threonine metabolism	Porphyrin metabolism	Primary bile acid biosynthesis	Lipoic acid metabolism	One carbon pool by folate				Carnitine Synthesis (HMDB: HMDB0000123)	Glutathione Metabolism (HMDB: HMDB0000123)	Methionine Metabolism (HMDB: HMDB0000123)	Alanine Metabolism (HMDB: HMDB0000123)	Porphyrin Metabolism (HMDB: HMDB0000123)	Bile Acid Biosynthesis (HMDB: HMDB0000123)	Ammonia Recycling (HMDB: HMDB0000123)	Glycine and Serine Metabolism (HMDB: HMDB0000123)	Arginine and Proline Metabolism (PathBank: SMP0012004)	Glutamate Metabolism (PathBank: SMP0087278)	Glycine Biosynthesis (PathBank: SMP0121285)	Glutathione Metabolism II (PathBank: SMP0122133)	Glutathione Metabolism III (PathBank: SMP0122217)	Purine Nucleotides De Novo Biosynthesis 2 (PathBank: SMP0122223)	Purine Nucleotides De Novo Biosynthesis (PathBank: SMP0002377)	Threonine Metabolism (PathBank: SMP0002444)	Purine Metabolism (PathBank: SMP0063668)	Porphyrin Metabolism (PathBank: SMP0002363)	Inner Membrane Transport (PathBank: SMP0121270)	TRNA Charging 2 (PathBank: SMP0121283)	Purine Nucleotides De Novo Biosynthesis (PathBank: SMP0121307)	Glycine Metabolism (PathBank: SMP0002428)	Serine Metabolism (PathBank: SMP0002443)	TRNA Charging (PathBank: SMP0121281)	Threonine Biosynthesis (PathBank: SMP0121292)	One Carbon Pool by Folate (PathBank: SMP0122040)	Thiamin Diphosphate Biosynthesis (PathBank: SMP0122222)	One Carbon Pool by Folate I (PathBank: SMP0002369)	Folate Polyglutamylation (PathBank: SMP0012063)	Butanoate metabolism (PathBank: SMP0012467)
Kynurenic acid	Kynurenic acid	HMDB0000715	3845	C01717	OC(=O)C1=CC(=O)C2=CC=CC=C2N1	Boulet		Plasma	1											Tryptophan Metabolism (HMDB: HMDB0000715)
Hydroxyphenylacetic acid*	NA	NA	NA	NA	NA	Haijes		DBS	1
4-hydroxyphenylacetate	p-Hydroxyphenylacetic acid	HMDB0000020	127	C00642	OC(=O)CC1=CC=C(O)C=C1	Kong		Plasma	1	Tyrosine metabolism										Tyrosine Metabolism (HMDB: HMDB0000020)
1-myristoyl-2-linoleoyl-sn-glycerol	DG(14:0/18:2)	HMDB0007016	14275352	NA	[H]C(CCCCC)=C([H])C\C([H])=C(\[H])CCCCCCCC(=O)O[C@@]([H])(CO)COC(=O)CCCCCCCCCCCCC	Kong		Plasma	1											De Novo Triacylglycerol Biosynthesis TG(14:0/18:2(9Z,12Z)/20:3(8Z,11Z,14Z)) (PathBank: SMP0064113)	De Novo Triacylglycerol Biosynthesis TG(14:0/18:2(9Z,12Z)/20:4(8Z,11Z,14Z,17Z)) (PathBank: SMP0064115)	De Novo Triacylglycerol Biosynthesis TG(14:0/18:2(9Z,12Z)/22:0) (PathBank: SMP0064117)	De Novo Triacylglycerol Biosynthesis TG(14:0/18:2(9Z,12Z)/22:1(13Z)) (PathBank: SMP0064118)	De Novo Triacylglycerol Biosynthesis TG(14:0/18:2(9Z,12Z)/22:2(13Z,16Z)) (PathBank: SMP0064119)	De Novo Triacylglycerol Biosynthesis TG(14:0/18:2(9Z,12Z)/22:5(7Z,10Z,13Z,16Z,19Z)) (PathBank: SMP0064122)	Phosphatidylcholine Biosynthesis PC(14:0/18:2(9Z,12Z)) (PathBank: SMP0069987)	De Novo Triacylglycerol Biosynthesis TG(14:0/18:2(9Z,12Z)/18:4(6Z,9Z,12Z,15Z)) (PathBank: SMP0072859)	De Novo Triacylglycerol Biosynthesis TG(14:0/18:2(9Z,12Z)/24:1(15Z)) (PathBank: SMP0072876)	De Novo Triacylglycerol Biosynthesis TG(14:0/18:2(9Z,12Z)/20:5(5Z,8Z,11Z,14Z,17Z)) (PathBank: SMP0085551)	De Novo Triacylglycerol Biosynthesis TG(14:0/18:2(9Z,12Z)/20:2(11Z,14Z)) (PathBank: SMP0088125)	De Novo Triacylglycerol Biosynthesis TG(14:0/18:2(9Z,12Z)/22:5(4Z,7Z,10Z,13Z,16Z)) (PathBank: SMP0088135)	De Novo Triacylglycerol Biosynthesis TG(14:0/18:2(9Z,12Z)/18:3(6Z,9Z,12Z)) (PathBank: SMP0064106)	De Novo Triacylglycerol Biosynthesis TG(14:0/18:2(9Z,12Z)/24:0) (PathBank: SMP0064124)	De Novo Triacylglycerol Biosynthesis TG(14:0/18:2(9Z,12Z)/20:0) (PathBank: SMP0072860)	De Novo Triacylglycerol Biosynthesis TG(14:0/18:2(9Z,12Z)/20:3(5Z,8Z,11Z)) (PathBank: SMP0072863)	De Novo Triacylglycerol Biosynthesis TG(14:0/18:2(9Z,12Z)/22:6(4Z,7Z,10Z,13Z,16Z,19Z)) (PathBank: SMP0072874)	De Novo Triacylglycerol Biosynthesis TG(14:0/18:2(9Z,12Z)/20:4(5Z,8Z,11Z,14Z)) (PathBank: SMP0085549)	Phosphatidylethanolamine Biosynthesis PE(14:0/18:2(9Z,12Z)) (PathBank: SMP0087464)	De Novo Triacylglycerol Biosynthesis TG(14:0/18:2(9Z,12Z)/22:4(7Z,10Z,13Z,16Z)) (PathBank: SMP0088134)	De Novo Triacylglycerol Biosynthesis TG(14:0/18:2(9Z,12Z)/18:2(9Z,12Z)) (PathBank: SMP0064105)	De Novo Triacylglycerol Biosynthesis TG(14:0/18:2(9Z,12Z)/18:3(9Z,12Z,15Z)) (PathBank: SMP0064107)	De Novo Triacylglycerol Biosynthesis TG(14:0/18:2(9Z,12Z)/20:1(11Z)) (PathBank: SMP0088124)	Phosphatidylcholine/Phosphatidylethanolamine Biosynthesis PC(14:0/18:2(9Z,12Z)) | PE(14:0/18:2(9Z,12Z)) (PathBank: SMP0100285)	De Novo Triacylglycerol Biosynthesis TG(14:0/18:2(9Z,12Z)/14:0) (PathBank: SMP0016599)	De Novo Triacylglycerol Biosynthesis TG(14:0/18:2(9Z,12Z)/15:0) (PathBank: SMP0016600)	De Novo Triacylglycerol Biosynthesis TG(14:0/18:2(9Z,12Z)/16:0) (PathBank: SMP0016601)	De Novo Triacylglycerol Biosynthesis TG(14:0/18:2(9Z,12Z)/18:0) (PathBank: SMP0016602)	De Novo Triacylglycerol Biosynthesis TG(14:0/18:2(9Z,12Z)/14:1(9Z)) (PathBank: SMP0016606)	De Novo Triacylglycerol Biosynthesis TG(14:0/18:2(9Z,12Z)/16:1(9Z)) (PathBank: SMP0016607)
N-lactoylphenylalanine	N-Lactoylphenylalanine	HMDB0062175	11075454	NA	C[C@H](O)C(=O)N[C@@H](CC1=CC=CC=C1)C(O)=O	Bonte, Václavík		Plasma	2
Phenylalanylphenylalanine	Phenylalanylphenylalanine	HMDB0013302	6993089	NA	N[C@@H](CC1=CC=CC=C1)C(=O)N[C@@H](CC1=CC=CC=C1)C(O)=O	Bonte, Václavík		Plasma	2
Phe-hexose	NA	NA	NA	NA	NA	Coene, Václavík		Plasma	2
Glutamyl-glutamyl-phenylalanine	NA	NA	NA	NA	NA	Coene, Václavík		Plasma	2
N-(1-deoxy-1-fructosyl)phenylalanine	NA	NA	NA	NA	NA	Coene		Plasma	1
Trans-cinnamic acid	trans-Cinnamic acid	HMDB0000930	444539	C10438	OC(=O)\C=C\C1=CC=CC=C1	Hoegen		Plasma	1											2-Oxopent-4-enoate Metabolism (PathBank: SMP0122102)	2-Oxopent-4-enoate Metabolism 2 (PathBank: SMP0122224)
1-Phenyl-1,2-propanedione	1-Phenyl-1,2-propanedione	HMDB0035243	11363	C17268	CC(=O)C(=O)C1=CC=CC=C1	Hoegen		Plasma	1
Carnitine	L-Carnitine	HMDB0000062	10917	C00487	C[N+](C)(C)C[C@H](O)CC(O)=O	Jacob		DBS	1	Lysine degradation										Biosynthesis of unsaturated fatty acids	Oxidation of Branched Chain Fatty Acids	Carnitine Synthesis	Mitochondrial Beta-Oxidation of Short Chain Saturated Fatty Acids	Mitochondrial Beta-Oxidation of Long Chain Saturated Fatty Acids	Fatty acid Metabolism
Hydroxyproline	4-Hydroxyproline	HMDB0000725	5810	C01157	O[C@H]1CN[C@@H](C1)C(O)=O	Jacob		DBS	1	Arginine and proline metabolism
Succinate	Succinic acid	HMDB0000254	1110	C00042	OC(=O)CCC(O)=O	Jacob		DBS	1	Citrate cycle (TCA cycle)	Alanine, aspartate and glutamate metabolism	Butanoate metabolism	Propanoate metabolism							Glutamate Metabolism (HMDB: HMDB0000254)	Carnitine Synthesis (HMDB: HMDB0000254)	Metabolic Pathways (HMDB: HMDB0000254)	Oxidative Phosphorylation (HMDB: HMDB0000254)	Pentose Phosphate Pathway (HMDB: HMDB0000254)	Insulin secretion (HMDB: HMDB0000254)	Tyrosine Metabolism (HMDB: HMDB0000254)	Citric Acid Cycle (HMDB: HMDB0000254)	Mitochondrial Electron Transport Chain (HMDB: HMDB0000254)	Histidine Metabolism (HMDB: HMDB0000254)	Benzoate Degradation (HMDB: HMDB0000254)	Vitamin B6 Metabolism (HMDB: HMDB0000254)	Butanoate metabolism (HMDB: HMDB0000254)	Phytanic Acid Peroxisomal Oxidation (HMDB: HMDB0000254)	Sulfur Metabolism (PathBank: SMP0002382)	TCA Cycle (PathBank: SMP0002414)	Arginine and Proline Metabolism (PathBank: SMP0012004)	Ketone Body Metabolism (PathBank: SMP0087202)	Oxidation of Branched-Chain Fatty Acids (PathBank: SMP0087255)	Warburg Effect (PathBank: SMP0087270)	Methionine Biosynthesis (PathBank: SMP0121290)	Sulfur Metabolism (Ethanesulfonate) (PathBank: SMP0121318)	Propanoate Metabolism (PathBank: SMP0121322)	Secondary Metabolites: Glyoxylate Cycle (PathBank: SMP0121326)	TCA Cycle (Ubiquinol-4) (PathBank: SMP0121339)	TCA Cycle (Ubiquinol-5) (PathBank: SMP0121340)	TCA Cycle (Ubiquinol-7) (PathBank: SMP0121342)	TCA Cycle (Ubiquinol-8) (PathBank: SMP0121343)	2-Oxopent-4-enoate Metabolism (PathBank: SMP0122102)	4-Aminobutanoate Degradation I (PathBank: SMP0122243)
Glutathione	Glutathione	HMDB0000125	124886	C00051	N[C@@H](CCC(=O)N[C@@H](CS)C(=O)NCC(O)=O)C(O)=O	Jacob		DBS	1	Glutathione metabolism
Guanosine	Guanosine	HMDB0000133	6802	C00387	NC1=NC2=C(N=CN2[C@@H]2O[C@H](CO)[C@@H](O)[C@H]2O)C(=O)N1	Jacob		DBS	1	Purine metabolism										Purine metabolism
Uridine-5'-monophosphate	Uridine 5'-monophosphate	HMDB0000288	6030	C00105	O[C@H]1[C@@H](O)[C@@H](O[C@@H]1COP(O)(O)=O)N1C=CC(=O)NC1=O	Jacob		DBS	1	Pyrimidine metabolism										Lactose Synthesis (PathBank: SMP0063634)	Pyrimidine Metabolism (PathBank: SMP0087340)	Peptidoglycan Biosynthesis II (PathBank: SMP0122239)	Lipopolysaccharide Biosynthesis (PathBank: SMP0121299)	Peptidoglycan Biosynthesis I (PathBank: SMP0121305)	Pyrimidine Metabolism (PathBank: SMP0002370)	Lipopolysaccharide Biosynthesis II (PathBank: SMP0122112)	Lipopolysaccharide Biosynthesis III (PathBank: SMP0122237)	Secondary Metabolites: Enterobacterial Common Antigen Biosynthesis (PathBank: SMP0000975)	Secondary Metabolites: Enterobacterial Common Antigen Biosynthesis 2 (PathBank: SMP0002059)	Secondary Metabolites: Enterobacterial Common Antigen Biosynthesis 3 (PathBank: SMP0002060)	N-Glycan Biosynthesis (PathBank: SMP0002400)
Adenosine 3',5'-monophosphate	Cyclic AMP	HMDB0000058	6076	C00575	[H][C@@]12COP(O)(=O)O[C@@]1([H])[C@@H](O)[C@@H](O2)N1C=NC2=C1N=CN=C2N	Jacob		DBS	1											Purine metabolism
3-Phosphoglyceric acid	3-Phosphoglyceric acid	HMDB0000807	724	C00597	OC(COP(O)(O)=O)C(O)=O	Jacob		DBS	1											Warburg Effect (HMDB: HMDB0000807)	Glycolysis (PathBank: SMP0000859)	Glycerol Metabolism (PathBank: SMP0002328)	Warburg Effect (PathBank: SMP0087270)	Glycine and Serine Metabolism (PathBank: SMP0087466)	Fructose Metabolism (PathBank: SMP0121308)	Glycerol Metabolism II (PathBank: SMP0121310)	Glycerol Metabolism III (sn-Glycero-3-Phosphoethanolamine) (PathBank: SMP0121311)	Glycerol Metabolism IV (Glycerophosphoglycerol) (PathBank: SMP0121312)	Gluconeogenesis from L-Malic Acid (PathBank: SMP0002413)	Starch and Sucrose Metabolism (PathBank: SMP0063673)	Gluconeogenesis (PathBank: SMP0087318)	Cysteine Biosynthesis (PathBank: SMP0121282)	Glycolate and Glyoxylate Degradation (PathBank: SMP0121295)	Starch and Sucrose Metabolism (PathBank: SMP0002380)	Glycerolipid Metabolism (PathBank: SMP0087230)	Glycine Metabolism (PathBank: SMP0002428)	Serine Metabolism (PathBank: SMP0002443)	Glycerol Metabolism V (Glycerophosphoserine) (PathBank: SMP0121313)	Secondary Metabolites: Cysteine Biosynthesis from Serine (PathBank: SMP0121330)	Glycolate and Glyoxylate Degradation II (PathBank: SMP0122218)	Glycolysis and Pyruvate Dehydrogenase (PathBank: SMP0000807)	Serine Biosynthesis and Metabolism (PathBank: SMP0000829)	Gluconeogenesis from L-Malic Acid (PathBank: SMP0000839)	Glycolysis I (PathBank: SMP0002312)	Ethanol Fermentation (PathBank: SMP0002356)	Photosynthesis (PathBank: SMP0012089)	Calvin-Benson Cycle (PathBank: SMP0012094)
Glutamine	Glutamine	HMDB0000641	5961	C00064	N[C@@H](CCC(N)=O)C(O)=O	Jacob		DBS	1	Alanine, aspartate and glutamate metabolism	Arginine biosynthesis	Nitrogen metabolism	Glyoxylate and dicarboxylate metabolism	Purine metabolism	Pyrimidine metabolism					Amino Sugar Metabolism (HMDB: HMDB0000641)	Ammonia Recycling (HMDB: HMDB0000641)	Glutamate Metabolism (HMDB: HMDB0000641)	Urea Cycle (HMDB: HMDB0000641)	Purine Metabolism (HMDB: HMDB0000641)	Transcription/Translation (HMDB: HMDB0000641)	Pyrimidine Metabolism (HMDB: HMDB0000641)	Phenylacetate Metabolism (HMDB: HMDB0000641)	Aspartate Metabolism (PathBank: SMP0000809)	Vitamin B6 Metabolism (PathBank: SMP0063472)	Warburg Effect (PathBank: SMP0087270)	Nicotinate and Nicotinamide Metabolism (PathBank: SMP0121074)	D-Glutamine and D-Glutamate Metabolism (PathBank: SMP0121265)	NAD Biosynthesis (PathBank: SMP0121297)	Purine Nucleotides De Novo Biosynthesis 2 (PathBank: SMP0122223)	Peptidoglycan Biosynthesis II (PathBank: SMP0122239)	Tryptophan Metabolism (PathBank: SMP0000835)	Histidine Biosynthesis (PathBank: SMP0002335)	Purine Nucleotides De Novo Biosynthesis (PathBank: SMP0002377)	Nitrogen Metabolism (PathBank: SMP0002403)	Arginine Metabolism (PathBank: SMP0002416)	Asparagine Biosynthesis (PathBank: SMP0121289)	NAD Salvage (PathBank: SMP0121298)	Lipopolysaccharide Biosynthesis (PathBank: SMP0121299)	Peptidoglycan Biosynthesis I (PathBank: SMP0121305)	Histidine Metabolism (PathBank: SMP0002429)	L-Glutamate Metabolism (PathBank: SMP0121273)	TRNA Charging 2 (PathBank: SMP0121283)	Amino Sugar and Nucleotide Sugar Metabolism I (PathBank: SMP0121302)	Folate Biosynthesis (PathBank: SMP0121306)
D-Pantothenic acid	Pantothenic acid	HMDB0000210	6613	C00864	CC(C)(CO)[C@@H](O)C(=O)NCCC(O)=O	Jacob		DBS	1	Pantothenate and CoA biosynthesis										beta-Alanine metabolism	Pantothenate and CoA Biosynthesis
Methylmalonate	Methylmalonic acid	HMDB0000202	487	C02170	CC(C(O)=O)C(O)=O	Jacob		DBS	1	Valine, leucine and isoleucine degradation										Valine, leucine and isoleucine degradation	Propanoate metabolism	Vitamin K Metabolism
Creatinine	Creatinine	HMDB0000562	588	C00791	CN1CC(=O)NC1=N	Jacob		DBS	1
Phosphoenolpyruvic acid	Phosphoenolpyruvic acid	HMDB0000263	1005	C00074	OC(=O)C(=C)OP(O)(O)=O	Jacob		DBS	1	Citrate cycle (TCA cycle)	Glycolysis or Gluconeogenesis	Pyruvate metabolism								Glycolysis (PathBank: SMP0000859)	Pyruvate Metabolism (PathBank: SMP0002355)	Amino Sugar Metabolism (PathBank: SMP0063580)	Warburg Effect (PathBank: SMP0087270)	Chorismate Biosynthesis (PathBank: SMP0121291)	Fructose Metabolism (PathBank: SMP0121308)	Glycerol Metabolism II (PathBank: SMP0121310)	Glycerol Metabolism III (sn-Glycero-3-Phosphoethanolamine) (PathBank: SMP0121311)	Glycerol Metabolism IV (Glycerophosphoglycerol) (PathBank: SMP0121312)	Peptidoglycan Biosynthesis II (PathBank: SMP0122239)	Gluconeogenesis from L-Malic Acid (PathBank: SMP0002413)	Gluconeogenesis (PathBank: SMP0087318)	Lipopolysaccharide Biosynthesis (PathBank: SMP0121299)	Peptidoglycan Biosynthesis I (PathBank: SMP0121305)	Amino Sugar and Nucleotide Sugar Metabolism I (PathBank: SMP0121302)	D-Glucarate and D-Galactarate Degradation (PathBank: SMP0121277)	Glycerol Metabolism (PathBank: SMP0121309)	Glycerol Metabolism V (Glycerophosphoserine) (PathBank: SMP0121313)	Secondary Metabolites: Shikimate Pathway (PathBank: SMP0121335)	Lipopolysaccharide Biosynthesis II (PathBank: SMP0122112)	Lipopolysaccharide Biosynthesis III (PathBank: SMP0122237)	Glycolysis and Pyruvate Dehydrogenase (PathBank: SMP0000807)	Gluconeogenesis from L-Malic Acid (PathBank: SMP0000839)	Glycolysis I (PathBank: SMP0002312)	Ethanol Fermentation (PathBank: SMP0002356)	Glutamine Metabolism (PathBank: SMP0002426)	Shikimate Pathway (Chorismate Biosynthesis) (PathBank: SMP0012009)	CMP-3-Deoxy-D-Manno-Octulosonate (CMP-Kdo) Biosynthesis (PathBank: SMP0012057)	Citrate Cycle (PathBank: SMP0121182)
Betaine	Betaine	HMDB0000043	247	C00719	C[N+](C)(C)CC(O)=O	Jacob		DBS	1	One carbon pool by folate	Glycine, serine and threonine metabolism									Glycine, serine and threonine metabolism	Methionine Metabolism	Sarcosine Oncometabolite Pathway
Fructose 1,6-Bisphosphate	Fructose 1,6-bisphosphate	HMDB0001058	10267	C00354	O[C@H]1[C@H](O)[C@@](O)(COP(O)(O)=O)O[C@@H]1COP(O)(O)=O	Jacob		DBS	1	Glycolysis or Gluconeogenesis	Fructose and mannose metabolism	Pentose phosphate pathway								Fructose and Mannose Degradation (HMDB: HMDB0001058)	Glycolysis (PathBank: SMP0000859)	Fructose Metabolism (PathBank: SMP0012445)	Warburg Effect (PathBank: SMP0087270)	Fructose and Mannose Degradation (PathBank: SMP0087296)	Glycerol Metabolism II (PathBank: SMP0121310)	Glycerol Metabolism III (sn-Glycero-3-Phosphoethanolamine) (PathBank: SMP0121311)	Glycerol Metabolism IV (Glycerophosphoglycerol) (PathBank: SMP0121312)	Starch and Sucrose Metabolism (PathBank: SMP0000958)	Gluconeogenesis from L-Malic Acid (PathBank: SMP0002413)	Gluconeogenesis (PathBank: SMP0087318)	Pentose Phosphate Pathway (PathBank: SMP0087400)	Secondary Metabolites: Trehalose Biosynthesis and Metabolism (PathBank: SMP0121327)	Glycerol Metabolism (PathBank: SMP0121309)	Glycerol Metabolism V (Glycerophosphoserine) (PathBank: SMP0121313)	Glycolysis and Pyruvate Dehydrogenase (PathBank: SMP0000807)	Gluconeogenesis from L-Malic Acid (PathBank: SMP0000839)	Glycolysis I (PathBank: SMP0002312)	Ethanol Fermentation (PathBank: SMP0002356)	Photosynthesis (PathBank: SMP0012089)	Calvin-Benson Cycle (PathBank: SMP0012094)
Glucose 6-phosphate	Glucose 6-phosphate	HMDB0001401	5958	C00092	OC1O[C@H](COP(O)(O)=O)[C@@H](O)[C@H](O)[C@H]1O	Jacob		DBS	1	Neomycin, kanamycin and gentamicin biosynthesis	Starch and sucrose metabolism	Inositol phosphate metabolism								Gluconeogenesis	Pentose phosphate pathway	Inositol phosphate metabolism	Starch and Sucrose Metabolism	Glycolysis	Nucleotide Sugars Metabolism	Warburg Effect
*Not used for Metaboanalyst pathway analysis due to improper reporting
[truncated: 79 more columns]

## Sheet: Blood_DOWN_MetaboAnalyst
Query	Match	HMDB	PubChem	KEGG	SMILES	REFERENCE	BLOOD SPECIMEN	Frequency		Metabolic Pathway from MetaboAnalyst										Metabolic Pathway from HMDB
Tyrosine	L-Tyrosine	HMDB0000158	6057	C00082	N[C@@H](CC1=CC=C(O)C=C1)C(O)=O	Cannet, Weigel, Liang, Wan, Blasco, Schoen, Schulpis, Haijes	Plasma, DBS, Serum	8		Phenylalanine, tyrosine and tryptophan biosynthesis	Phenylalanine metabolism	Ubiquinone and other terpenoid-quinone biosynthesis	Tyrosine metabolism							Tyrosine metabolism	Phenylalanine and Tyrosine Metabolism
Glutamine	Glutamine	HMDB0000641	5961	C00064	N[C@@H](CCC(N)=O)C(O)=O	Cannet, Liang, Blasco, Schoen	Plasma, DBS	4		Alanine, aspartate and glutamate metabolism	Arginine biosynthesis	Nitrogen metabolism	Glyoxylate and dicarboxylate metabolism	Purine metabolism	Pyrimidine metabolism					Amino Sugar Metabolism (HMDB: HMDB0000641)	Ammonia Recycling (HMDB: HMDB0000641)	Glutamate Metabolism (HMDB: HMDB0000641)	Urea Cycle (HMDB: HMDB0000641)	Purine Metabolism (HMDB: HMDB0000641)	Transcription/Translation (HMDB: HMDB0000641)	Pyrimidine Metabolism (HMDB: HMDB0000641)	Phenylacetate Metabolism (HMDB: HMDB0000641)	Aspartate Metabolism (PathBank: SMP0000809)	Vitamin B6 Metabolism (PathBank: SMP0063472)	Warburg Effect (PathBank: SMP0087270)	Nicotinate and Nicotinamide Metabolism (PathBank: SMP0121074)	D-Glutamine and D-Glutamate Metabolism (PathBank: SMP0121265)	NAD Biosynthesis (PathBank: SMP0121297)	Purine Nucleotides De Novo Biosynthesis 2 (PathBank: SMP0122223)	Peptidoglycan Biosynthesis II (PathBank: SMP0122239)	Tryptophan Metabolism (PathBank: SMP0000835)	Histidine Biosynthesis (PathBank: SMP0002335)	Purine Nucleotides De Novo Biosynthesis (PathBank: SMP0002377)	Nitrogen Metabolism (PathBank: SMP0002403)	Arginine Metabolism (PathBank: SMP0002416)	Asparagine Biosynthesis (PathBank: SMP0121289)	NAD Salvage (PathBank: SMP0121298)	Lipopolysaccharide Biosynthesis (PathBank: SMP0121299)	Peptidoglycan Biosynthesis I (PathBank: SMP0121305)	Histidine Metabolism (PathBank: SMP0002429)	L-Glutamate Metabolism (PathBank: SMP0121273)	TRNA Charging 2 (PathBank: SMP0121283)	Amino Sugar and Nucleotide Sugar Metabolism I (PathBank: SMP0121302)	Folate Biosynthesis (PathBank: SMP0121306)
Creatinine	Creatinine	HMDB0000562	588	C00791	CN1CC(=O)NC1=N	Cannet	Plasma	1
Carnitine	L-Carnitine	HMDB0000062	10917	C00487	C[N+](C)(C)C[C@H](O)CC(O)=O	Mutze, Weigel	DBS	2		Lysine degradation										Biosynthesis of unsaturated fatty acids	Oxidation of Branched Chain Fatty Acids	Carnitine Synthesis	Mitochondrial Beta-Oxidation of Short Chain Saturated Fatty Acids	Mitochondrial Beta-Oxidation of Long Chain Saturated Fatty Acids	Fatty acid Metabolism
Acetylcarnitine	L-Acetylcarnitine	HMDB0000201	7045767	C02571	CC(=O)O[C@H](CC(O)=O)C[N+](C)(C)C	Mutze	DBS	1
Propionylcarnitine	Propionylcarnitine	HMDB0000824	188824	C03017	CCC(=O)O[C@H](CC(O)=O)C[N+](C)(C)C	Mutze	DBS	1												Oxidation of Branched-Chain Fatty Acids (HMDB: HMDB0000824)
Hydroxybutyrylcarnitine	3-Hydroxybutyrylcarnitine	HMDB0013127	53481617	NA	C[C@@H](O)CC(=O)O[C@@H](CC([O-])=O)C[N+](C)(C)C	Mutze	DBS	1
Isovalerylcarnitine	Isovalerylcarnitine	HMDB0000688	6426851	NA	CC(C)CC(=O)OC(CC([O-])=O)C[N+](C)(C)C	Mutze	DBS	1
2-Hydroxyisovalerylcarnitine	NA	NA	NA	NA	NA	Mutze	DBS	1
Hexanoylcarnitine	Hexanoylcarnitine	HMDB0000756	3246938	NA	CCCCCC(=O)O[C@H](CC(O)=O)C[N+](C)(C)C	Mutze	DBS	1
Octanoylcarnitine	Octanoylcarnitine	HMDB0000791	11953814	C02838	CCCCCCCC(=O)O[C@H](CC(O)=O)C[N+](C)(C)C	Mutze, Weigel	DBS	2												Fatty Acid Metabolism (HMDB: HMDB0000791)	Mitochondrial Beta-Oxidation of Short Chain Saturated Fatty Acids (HMDB: HMDB0000791)	Lipid metabolism pathway (HMDB: HMDB0000791)
Decenoylcarnitine	NA	NA	NA	NA	NA	Mutze	DBS	1
Glutarylcarnitine	Glutarylcarnitine	HMDB0013130	53481699	NA	C[N+](C)(C)C[C@@H](CC(O)=O)OC(=O)CCCC(O)=O	Mutze	DBS	1
Tetradecenoylcarnitine	NA	NA	NA	NA	NA	Mutze	DBS	1
Hexadecenoylcarnitine	NA	NA	NA	NA	NA	Mutze	DBS	1
Octadecanoylcarnitine	Stearoylcarnitine	HMDB0000848	52922056	NA	CCCCCCCCCCCCCCCCCC(=O)O[C@H](CC(O)=O)C[N+](C)(C)C	Mutze, Stroup	Plasma, DBS	2												Mitochondrial Beta-Oxidation of Long Chain Saturated Fatty Acids
3-Hydroxyoctadecanoylcarnitine	NA	NA	NA	NA	NA	Mutze	DBS	1
Octadecenoylcarnitine	Octadecenoylcarnitine	HMDB0094687	87076413	NA	CCCCCCCCCCCCCCCC=CC(=O)OC(CC([O-])=O)C[N+](C)(C)C	Mutze	DBS	1
Hydroxyproline	4-Hydroxyproline	HMDB0000725	5810	C01157	O[C@H]1CN[C@@H](C1)C(O)=O	Mutze	Plasma	1		Arginine and proline metabolism
Asparagine	L-Asparagine	HMDB0000168	6267	C00152	N[C@@H](CC(N)=O)C(O)=O	Mutze, Schoen	Plasma	2		Alanine, aspartate and glutamate metabolism										Aspartate Metabolism	Nitrogen metabolism
Citrate	Citric acid	HMDB0000094	311	C00158	OC(=O)CC(O)(CC(O)=O)C(O)=O	Moritz	Plasma	1		Alanine, aspartate and glutamate metabolism	Glyoxylate and dicarboxylate metabolism	Citrate cycle (TCA cycle)								Alanine, aspartate and glutamate metabolism	Glyoxylate and dicarboxylate metabolism	Citrate cycle (TCA cycle)
2-Methylcitric acid	2-Methylcitric acid	HMDB0000379	515	C02225	CC(C(O)=O)C(O)(CC(O)=O)C(O)=O	Moritz	Plasma	1
Glutathione	Glutathione	HMDB0000125	124886	C00051	N[C@@H](CCC(=O)N[C@@H](CS)C(=O)NCC(O)=O)C(O)=O	Moritz	Plasma	1		Glutathione metabolism
Homocysteine	Homocysteine	HMDB0000742	91552	C00155	N[C@@H](CCS)C(O)=O	Moritz	Plasma	1		Cysteine and methionine metabolism	One carbon pool by folate									Betaine Metabolism (HMDB: HMDB0000742)	Catecholamine Biosynthesis (HMDB: HMDB0000742)	Homocysteine Degradation (HMDB: HMDB0000742)	Methionine Metabolism (HMDB: HMDB0000742)	Glycine and Serine Metabolism (HMDB: HMDB0000742)	One Carbon Pool by Folate I (PathBank: SMP0002369)	Methionine Biosynthesis (PathBank: SMP0000834)	One Carbon Pool by Folate (PathBank: SMP0001750)	S-Adenosyl-L-Methionine Cycle (PathBank: SMP0002092)	Methionine Metabolism and Salvage (PathBank: SMP0002310)	Sulfur Metabolism (PathBank: SMP0002382)	Cysteine Metabolism (PathBank: SMP0002309)
Deoxycarnitine	4-Trimethylammoniobutanoic acid	HMDB0001161	725	C01181	C[N+](C)(C)CCCC([O-])=O	Stroup	Plasma	1		Lysine degradation										Carnitine Synthesis (HMDB: HMDB0001161)
Arachidoylcarnitine	Arachidyl carnitine	HMDB0006460	53477833	NA	CCCCCCCCCCCCCCCCCCCC(=O)OC(CC([O-])=O)C[N+](C)(C)C	Stroup	Plasma	1
Lignoceroylcarnitine	NA	NA	NA	NA	NA	Stroup	Plasma	1
Margaroylcarnitine	NA	NA	NA	NA	NA	Stroup	Plasma	1
Cerotoylcarnitine	NA	NA	NA	NA	NA	Stroup	Plasma	1
Mead acid	5,8,11-Eicosatrienoic acid	HMDB0010378	5312531	NA	CCCCCCCC\C=C/C\C=C/C\C=C/CCCC(O)=O	Drzymala	Serum	1
Linoleic acid	Linoleic acid	HMDB0000673	5280450	C01595	CCCCC\C=C/C\C=C/CCCCCCCC(O)=O	Drzymala	Serum	1		Biosynthesis of unsaturated fatty acids	Linoleic acid metabolism									alpha-Linolenic acid metabolism
Linoelaidic acid	Linoelaidic acid	HMDB0006270	5282457	NA	CCCCC\C=C\C\C=C\CCCCCCCC(O)=O	Mutze	DBS	1												Fatty Acid Metabolism (HMDB: HMDB0006270)	Lipid metabolism pathway (HMDB: HMDB0006270)
Eicosadienoic acid	Eicosadienoic acid	HMDB0005060	6439848	C16525	CCCCC\C=C/C\C=C/CCCCCCCCCC(O)=O	Drzymala	Serum	1
Arachidonic acid	Arachidonic acid	HMDB0001043	444899	C00219	CCCCC\C=C/C\C=C/C\C=C/C\C=C/CCCC(O)=O	Drzymala	Serum	1		Biosynthesis of unsaturated fatty acids	Arachidonic acid metabolism									Alpha Linolenic Acid and Linoleic Acid Metabolism (PathBank: SMP0000018)	Arachidonic Acid Metabolism (PathBank: SMP0000075)
Adrenic acid	Adrenic acid	HMDB0002226	5497181	C16527	CCCCC\C=C/C\C=C/C\C=C/C\C=C/CCCCCC(O)=O	Drzymala	Serum	1												alpha-Linolenic acid metabolism
Docosapentaenoic acid	Docosapentaenoic acid (22n-6)	HMDB0001976	6441454	NA	CCCCC\C=C/C\C=C/C\C=C/C\C=C/C\C=C/CCC(O)=O	Drzymala	Serum	1												alpha-Linolenic acid metabolism
Docosahexaenoic acid	Docosahexaenoic acid	HMDB0002183	445580	C06429	CC\C=C/C\C=C/C\C=C/C\C=C/C\C=C/C\C=C/CCC(O)=O	Drzymala	Serum	1		Biosynthesis of unsaturated fatty acids										alpha-Linolenic acid metabolism
Decanoylcarnitine	Decanoylcarnitine	HMDB0000651	11953821	C03299	CCCCCCCCCC(=O)O[C@H](CC([O-])=O)C[N+](C)(C)C	Weigel	DBS	1
Methionine	Methionine	HMDB0000696	6137	C00073	CSCC[C@H](N)C(O)=O	Weigel, Liang, Blasco, Schoen	Plasma, DBS, Serum	4		Cysteine and methionine metabolism	One carbon pool by folate									Glycine and Serine Metabolism (HMDB: HMDB0000696)	Methionine Metabolism (HMDB: HMDB0000696)	Transcription/Translation (HMDB: HMDB0000696)	Betaine Metabolism (HMDB: HMDB0000696)	Spermidine and Spermine Biosynthesis (HMDB: HMDB0000696)	Porphyrin Metabolism (PathBank: SMP0000953)	Lipoic Acid Metabolism (PathBank: SMP0002398)	Methionine Biosynthesis (PathBank: SMP0121290)	PreQ0 Metabolism (PathBank: SMP0122104)	Lipoate Biosynthesis and Incorporation I (PathBank: SMP0122263)	Beta-Alanine metabolism (PathBank: SMP0002307)	TRNA Charging 2 (PathBank: SMP0121283)	S-Adenosyl-L-Methionine Biosynthesis (PathBank: SMP0121301)	Biotin Metabolism (PathBank: SMP0121263)	TRNA Charging (PathBank: SMP0121281)	One Carbon Pool by Folate (PathBank: SMP0122040)	Thiamin Diphosphate Biosynthesis (PathBank: SMP0122222)	Tyrosine Biosynthesis (PathBank: SMP0000826)	Thiazole Biosynthesis I (PathBank: SMP0002055)	S-Adenosyl-L-Methionine Cycle (PathBank: SMP0002092)	Methionine Metabolism and Salvage (PathBank: SMP0002310)	One Carbon Pool by Folate I (PathBank: SMP0002369)	Molybdenum Cofactor Biosynthesis (PathBank: SMP0012017)	Thio-Molybdenum Cofactor Biosynthesis (PathBank: SMP0012046)	L-Homomethionine Biosynthesis (PathBank: SMP0121204)
Threonine	L-Threonine	HMDB0000167	6288	C00188	C[C@@H](O)[C@H](N)C(O)=O	Liang, Blasco, Schoen	Plasma, DBS	3		Valine, leucine and isoleucine biosynthesis	Glycine, serine and threonine metabolism									Glycine and Serine Metabolism (HMDB: HMDB0000167)	Threonine and 2-Oxobutanoate Degradation (HMDB: HMDB0000167)	Transcription/Translation (HMDB: HMDB0000167)	Propanoate Metabolism (PathBank: SMP0121322)	Isoleucine Biosynthesis (PathBank: SMP0002430)	Threonine Metabolism (PathBank: SMP0002444)	Secondary Metabolites: Threonine Biosynthesis from Aspartate (PathBank: SMP0121329)	Inner Membrane Transport (PathBank: SMP0121270)	TRNA Charging 2 (PathBank: SMP0121283)	Isoleucine Biosynthesis (PathBank: SMP0121293)	Glycine Metabolism (PathBank: SMP0002428)	TRNA Charging (PathBank: SMP0121281)	Threonine Biosynthesis (PathBank: SMP0121292)	L-Threonine Degradation to Methylglyoxal (PathBank: SMP0002118)
Alanine	L-Alanine	HMDB0000161	5950	C00041	C[C@H](N)C(O)=O	Liang, Blasco	Plasma, DBS	2		Alanine, aspartate and glutamate metabolism	Selenocompound metabolism									Glucose-Alanine Cycle (HMDB: HMDB0000161)	Glycine and Serine Metabolism (HMDB: HMDB0000161)	Urea Cycle (HMDB: HMDB0000161)	Transcription/Translation (HMDB: HMDB0000161)	Alanine Metabolism (HMDB: HMDB0000161)	Selenoamino Acid Metabolism (HMDB: HMDB0000161)	Glutamate Metabolism (PathBank: SMP0087278)	D-Alanine Metabolism (PathBank: SMP0121264)	D-Glutamine and D-Glutamate Metabolism (PathBank: SMP0121265)	Peptidoglycan Biosynthesis II (PathBank: SMP0122239)	Biotin Metabolism (PathBank: SMP0000785)	Tyrosine Metabolism (PathBank: SMP0002352)	Tryptophan Metabolism (PathBank: SMP0063693)	Peptidoglycan Biosynthesis I (PathBank: SMP0121305)	Inner Membrane Transport (PathBank: SMP0121270)	L-Alanine Metabolism (PathBank: SMP0121272)	TRNA Charging 2 (PathBank: SMP0121283)	L-Alanine Metabolism (PathBank: SMP0002301)	Phenylalanine Metabolism (PathBank: SMP0002349)	Glycine Metabolism (PathBank: SMP0002428)	TRNA Charging (PathBank: SMP0121281)	NAD Metabolism (PathBank: SMP0002338)	Glutamic Acid Metabolism (PathBank: SMP0002427)	Thio-Molybdenum Cofactor Biosynthesis (PathBank: SMP0012046)	Butanoate metabolism (PathBank: SMP0012467)
Aspartic acid	L-Aspartic acid	HMDB0000191	5960	C00049	N[C@@H](CC(O)=O)C(O)=O	Liang	DBS	1		Alanine, aspartate and glutamate metabolism	Arginine biosynthesis	Histidine metabolism	Nicotinate and nicotinamide metabolism	beta-Alanine metabolism	Pantothenate and CoA biosynthesis					Ammonia Recycling (HMDB: HMDB0000191)	Glutamate Metabolism (PathBank: SMP0087278)	Beta-Alanine metabolism (PathBank: SMP0087284)	Tyrosine Metabolism (PathBank: SMP0087328)	Aspartate Metabolism (PathBank: SMP0087369)	Ammonia Recycling (PathBank: SMP0087375)	Arginine and Proline Metabolism (PathBank: SMP0012004)	Malate-Aspartate Shuttle (PathBank: SMP0087438)	Pantothenate and CoA Biosynthesis (PathBank: SMP0121296)	NAD Biosynthesis (PathBank: SMP0121297)	Pyrimidine Metabolism (PathBank: SMP0121324)	Purine Nucleotides De Novo Biosynthesis 2 (PathBank: SMP0122223)	Purine Metabolism (PathBank: SMP0087332)	Purine Nucleotides De Novo Biosynthesis (PathBank: SMP0002377)	Arginine Metabolism (PathBank: SMP0002416)	Methionine Metabolism (PathBank: SMP0002439)	Threonine Metabolism (PathBank: SMP0002444)	Asparagine Biosynthesis (PathBank: SMP0121289)	Secondary Metabolites: Threonine Biosynthesis from Aspartate (PathBank: SMP0121329)	Urea Cycle (PathBank: SMP0087319)	Aspartate Metabolism (PathBank: SMP0002302)	Cysteine Metabolism (PathBank: SMP0002309)	Lysine Metabolism (PathBank: SMP0002434)	Lysine Biosynthesis (PathBank: SMP0121266)	L-Glutamate Metabolism (PathBank: SMP0121273)	TRNA Charging 2 (PathBank: SMP0121283)	Purine Nucleotides De Novo Biosynthesis (PathBank: SMP0121307)	Pyrimidine Metabolism (PathBank: SMP0002370)	Proline Metabolism (PathBank: SMP0002420)	Asparagine Metabolism (PathBank: SMP0002421)
Glutamic acid	Glutamic acid	HMDB0000148	33032	C00025	N[C@@H](CCC(O)=O)C(O)=O	Liang	DBS	1		Arginine and proline metabolism	Alanine, aspartate and glutamate metabolism	Arginine biosynthesis	Histidine metabolism	Glutathione metabolism	Nitrogen metabolism	Glyoxylate and dicarboxylate metabolism	Porphyrin metabolism	Butanoate metabolism		Histidine Metabolism (HMDB: HMDB0000148)	Alanine Metabolism (HMDB: HMDB0000148)	Malate-Aspartate Shuttle (HMDB: HMDB0000148)	Amino Sugar Metabolism (HMDB: HMDB0000148)	Ammonia Recycling (HMDB: HMDB0000148)	Arginine and Proline Metabolism (HMDB: HMDB0000148)	Folate Metabolism (HMDB: HMDB0000148)	Glucose-Alanine Cycle (HMDB: HMDB0000148)	Glutamate Metabolism (HMDB: HMDB0000148)	Glycine and Serine Metabolism (HMDB: HMDB0000148)	Urea Cycle (HMDB: HMDB0000148)	Glutathione Metabolism (HMDB: HMDB0000148)	Cysteine Metabolism (HMDB: HMDB0000148)	Transcription/Translation (HMDB: HMDB0000148)	Aspartate Metabolism (PathBank: SMP0000809)	Porphyrin Metabolism (PathBank: SMP0000953)	Valine Biosynthesis (PathBank: SMP0002373)	Leucine Degradation (PathBank: SMP0002433)	Tyrosine Metabolism (PathBank: SMP0002457)	Vitamin B6 Metabolism (PathBank: SMP0063472)	Beta-Alanine metabolism (PathBank: SMP0087180)	Warburg Effect (PathBank: SMP0087270)	Propanoate Metabolism (PathBank: SMP0087480)	Nicotinate and Nicotinamide Metabolism (PathBank: SMP0121074)	D-Glutamine and D-Glutamate Metabolism (PathBank: SMP0121265)	Leucine Biosynthesis (PathBank: SMP0121287)	NAD Biosynthesis (PathBank: SMP0121297)	Amino Sugar and Nucleotide Sugar Metabolism III (PathBank: SMP0121303)	Pyrimidine Metabolism (PathBank: SMP0121324)	Secondary Metabolites: Valine and L-Leucine Biosynthesis from Pyruvate (PathBank: SMP0121331)
Arginine	L-Arginine	HMDB0000517	6322	C00062	N[C@@H](CCCNC(N)=N)C(O)=O	Liang, Blasco, Schoen, Andrade	Plasma, DBS	4		Arginine and proline metabolism	Arginine biosynthesis									Arginine and Proline Metabolism (HMDB: HMDB0000517)	Glycine and Serine Metabolism (HMDB: HMDB0000517)	Urea Cycle (HMDB: HMDB0000517)	Transcription/Translation (HMDB: HMDB0000517)	Aspartate Metabolism (PathBank: SMP0000809)	Arginine Metabolism (PathBank: SMP0002416)	TRNA Charging 2 (PathBank: SMP0121283)	Glutamate Metabolism (PathBank: SMP0002303)	Proline Metabolism (PathBank: SMP0002420)	TRNA Charging (PathBank: SMP0121281)
Glycine	Glycine	HMDB0000123	750	C00037	NCC(O)=O	Liang, Jacob	DBS	2		Glutathione metabolism	Glyoxylate and dicarboxylate metabolism	Glycine, serine and threonine metabolism	Porphyrin metabolism	Primary bile acid biosynthesis	Lipoic acid metabolism	One carbon pool by folate				Carnitine Synthesis (HMDB: HMDB0000123)	Glutathione Metabolism (HMDB: HMDB0000123)	Methionine Metabolism (HMDB: HMDB0000123)	Alanine Metabolism (HMDB: HMDB0000123)	Porphyrin Metabolism (HMDB: HMDB0000123)	Bile Acid Biosynthesis (HMDB: HMDB0000123)	Ammonia Recycling (HMDB: HMDB0000123)	Glycine and Serine Metabolism (HMDB: HMDB0000123)	Arginine and Proline Metabolism (PathBank: SMP0012004)	Glutamate Metabolism (PathBank: SMP0087278)	Glycine Biosynthesis (PathBank: SMP0121285)	Glutathione Metabolism II (PathBank: SMP0122133)	Glutathione Metabolism III (PathBank: SMP0122217)	Purine Nucleotides De Novo Biosynthesis 2 (PathBank: SMP0122223)	Purine Nucleotides De Novo Biosynthesis (PathBank: SMP0002377)	Threonine Metabolism (PathBank: SMP0002444)	Purine Metabolism (PathBank: SMP0063668)	Porphyrin Metabolism (PathBank: SMP0002363)	Inner Membrane Transport (PathBank: SMP0121270)	TRNA Charging 2 (PathBank: SMP0121283)	Purine Nucleotides De Novo Biosynthesis (PathBank: SMP0121307)	Glycine Metabolism (PathBank: SMP0002428)	Serine Metabolism (PathBank: SMP0002443)	TRNA Charging (PathBank: SMP0121281)	Threonine Biosynthesis (PathBank: SMP0121292)	One Carbon Pool by Folate (PathBank: SMP0122040)	Thiamin Diphosphate Biosynthesis (PathBank: SMP0122222)	One Carbon Pool by Folate I (PathBank: SMP0002369)	Folate Polyglutamylation (PathBank: SMP0012063)	Butanoate metabolism (PathBank: SMP0012467)
Ornithine	Ornithine	HMDB0000214	6262	C00077	NCCC[C@H](N)C(O)=O	Liang	DBS	1		Arginine and proline metabolism	Arginine biosynthesis	Glutathione metabolism								Arginine and Proline Metabolism (HMDB: HMDB0000214)	Glycine and Serine Metabolism (HMDB: HMDB0000214)	Urea Cycle (HMDB: HMDB0000214)	Spermidine and Spermine Biosynthesis (HMDB: HMDB0000214)	Arginine Metabolism (PathBank: SMP0002416)	Beta-Alanine metabolism (PathBank: SMP0002307)	Glutamate Metabolism (PathBank: SMP0002303)	Proline Metabolism (PathBank: SMP0002420)	Ornithine Metabolism (PathBank: SMP0121275)
Proline	Proline	HMDB0000162	145742	C00148	OC(=O)[C@@H]1CCCN1	Wan, Blasco	Plasma, DBS	2		Arginine and proline metabolism										Arginine and Proline Metabolism (HMDB: HMDB0000162)	Transcription/Translation (HMDB: HMDB0000162)	Arginine Metabolism (PathBank: SMP0002416)	Proline Metabolism (PathBank: SMP0121276)	TRNA Charging 2 (PathBank: SMP0121283)	Proline Metabolism (PathBank: SMP0002297)	TRNA Charging (PathBank: SMP0121281)
Isoleucine	Isoleucine	HMDB0000172	6306	C00407	CC[C@H](C)[C@H](N)C(O)=O	Blasco	Plasma	1		Valine, leucine and isoleucine biosynthesis	Valine, leucine and isoleucine degradation									Transcription/Translation (HMDB: HMDB0000172)	Valine, Leucine, and Isoleucine Degradation (HMDB: HMDB0000172)	Isoleucine Biosynthesis (PathBank: SMP0002430)	Isoleucine Degradation (PathBank: SMP0002431)	TRNA Charging 2 (PathBank: SMP0121283)	Isoleucine Biosynthesis (PathBank: SMP0121293)	TRNA Charging (PathBank: SMP0121281)
L-Alpha-aminobutyric acid	L-alpha-Aminobutyric acid	HMDB0000452	80283	C02356	CC[C@H](N)C(O)=O	Blasco	Plasma	1		Cysteine and methionine metabolism
Stearoylcholine	NA	NA	NA	NA	NA	Schoen	Plasma	1
Alpha-Linoleoylcholine	Alpha-Linoleoylcholine	HMDB0013213	53481656	NA	CCCCC\C=C/C\C=C/CCCCCCCC(=O)OCC[N+](C)(C)C	Schoen	Plasma	1
Palmitoylcholine	Palmitoylcholine	HMDB0240592	151731	NA	CCCCCCCCCCCCCCCC(=O)OCC[N+](C)(C)C	Schoen	Plasma	1
Oleoylcholine	Oleoylcholine	HMDB0240596	59040790	NA	CCCCCCCC\C=C/CCCCCCCC(=O)OCC[N+](C)(C)C	Schoen	Plasma	1
LysoPI(18:0/0:0)	LysoPI(18:0/0:0)	HMDB0240261	42607495	NA	CCCCCCCCCCCCCCCCCC(=O)OC[C@@H](O)COP(O)(=O)O[C@H]1[C@H](O)[C@@H](O)[C@H](O)[C@@H](O)[C@H]1O	Schoen	Plasma	1
Arachidonoylcholine	Arachidonoylcholine	HMDB0240583	122198216	NA	CCCCC\C=C/C\C=C/C\C=C/C\C=C/CCCC(=O)OCC[N+](C)(C)C	Schoen	Plasma	1
Leucine	Leucine	HMDB0000687	6106	C00123	CC(C)C[C@H](N)C(O)=O	Schoen	Plasma	1		Valine, leucine and isoleucine biosynthesis	Valine, leucine and isoleucine degradation									Transcription/Translation (HMDB: HMDB0000687)	Valine, Leucine, and Isoleucine Degradation (HMDB: HMDB0000687)	Leucine Degradation (PathBank: SMP0002433)	Leucine Biosynthesis (PathBank: SMP0121287)	Secondary Metabolites: Valine and L-Leucine Biosynthesis from Pyruvate (PathBank: SMP0121331)	Leucine Biosynthesis (PathBank: SMP0002374)	TRNA Charging 2 (PathBank: SMP0121283)	TRNA Charging (PathBank: SMP0121281)	Secondary Metabolites: Leucine Biosynthesis (PathBank: SMP0121332)
Perfluorooctanesulfonic acid	NA	NA	NA	NA	NA	Schoen	Plasma	1
LysoPC(P-16:0/0:0)	LysoPC(P-16:0/0:0)	HMDB0010407	10917802	C04230	CCCCCCCCCCCCCC\C=C/OC[C@](O)([H])COP([O-])(=O)OCC[N+](C)(C)C	Schoen	Plasma	1		Glycerophospholipid metabolism	Ether lipid metabolism
Glycerophosphorylcholine	Glycerophosphocholine	HMDB0000086	657272	C00670	C[N+](C)(C)CCOP([O-])(=O)OC[C@H](O)CO	Schoen	Plasma	1		Glycerophospholipid metabolism	Ether lipid metabolism									Retinol Metabolism (PathBank: SMP0087412)	Choline Metabolism (PathBank: SMP0002393)	Lysolipid Incorporation into ER (PathBank: SMP0002425)
LysoPC(20:4/0:0)	LysoPC(20:4/0:0)	HMDB0010395	24779476	C04230	CCCCC\C=C/C\C=C/C\C=C/C\C=C/CCCC(=O)OC[C@@H](O)COP([O-])(=O)OCC[N+](C)(C)C	Schoen	Plasma	1		Glycerophospholipid metabolism	Ether lipid metabolism									Lysolipid Incorporation into ER PC(20:4(5Z,8Z,11Z,14Z)/20:4(5Z,8Z,11Z,14Z)) (PathBank: SMP0002520)	Lysolipid Incorporation into Mitochondria PC(20:4(5Z,8Z,11Z,14Z)/20:4(5Z,8Z,11Z,14Z)) (PathBank: SMP0002528)
Docosahexaenoylcholine	NA	NA	NA	NA	NA	Schoen	Plasma	1
Sphingomyelin (D17:1/16:0, D18:1/15:0, D16:1/17:0)	NA	NA	NA	NA	NA	Schoen	Plasma	1
LysoPC(18:1/0:0)	LysoPC(18:1/0:0)	HMDB0002815	16081932	C04230	CCCCCCCC\C=C/CCCCCCCC(=O)OC[C@@H](O)COP([O-])(=O)OCC[N+](C)(C)C	Schoen	Plasma	1		Glycerophospholipid metabolism	Ether lipid metabolism									Lysolipid Incorporation into ER PC(18:1(9Z)/18:1(9Z)) (PathBank: SMP0002518)	Lysolipid Incorporation into Mitochondria PC(18:1(9Z)/18:1(9Z)) (PathBank: SMP0002526)
1-Palmitoyl-Gpi (16:0)	NA	NA	NA	NA	NA	Schoen	Plasma	1
Sphingomyelin (D18:1/17:0, D17:1/18:0, D19:1/16:0)	NA	NA	NA	NA	NA	Schoen	Plasma	1
LysoPC(18:0/0:0)	LysoPC(18:0/0:0)	HMDB0010384	497299	C04230	CCCCCCCCCCCCCCCCCC(=O)OC[C@@H](O)COP([O-])(=O)OCC[N+](C)(C)C	Schoen	Plasma	1		Glycerophospholipid metabolism	Ether lipid metabolism
Sphingomyelin (D17:2/16:0, D18:2/15:0)	NA	NA	NA	NA	NA	Schoen	Plasma	1
LysoPC(18:2/0:0)	LysoPC(18:2/0:0)	HMDB0010386	11005824	C04230	CCCCC\C=C/C\C=C/CCCCCCCC(=O)OC[C@@H](O)COP([O-])(=O)OCC[N+](C)(C)C	Schoen	Plasma	1		Glycerophospholipid metabolism	Ether lipid metabolism
2-Aminophenol Sulphate	NA	NA	NA	NA	NA	Schoen	Plasma	1
Pyrraline	Pyrraline	HMDB0033143	14274616	NA	NC(CCCCN1C(CO)=CC=C1C=O)C(O)=O	Schoen	Plasma	1
LysoPC(26:0)	LysoPC(26:0/0:0)	HMDB0029205	131750810	NA	[H][C@@](O)(COC(=O)CCCCCCCCCCCCCCCCCCCCCCCCC)COP([O-])(=O)OCC[N+](C)(C)C	Schoen	Plasma	1		Glycerophospholipid metabolism	Ether lipid metabolism
Sphingomyelin (D18:2/18:1)	NA	NA	NA	NA	NA	Schoen	Plasma	1
4-Methyl-2-Oxopentanoate	Ketoleucine	HMDB0000695	70	C00233	CC(C)CC(=O)C(O)=O	Schoen	Plasma	1		Valine, leucine and isoleucine biosynthesis	Valine, leucine and isoleucine degradation									Valine, Leucine, and Isoleucine Degradation (HMDB: HMDB0000695)	Leucine Degradation (PathBank: SMP0002433)	Leucine Biosynthesis (PathBank: SMP0121287)	Secondary Metabolites: Valine and L-Leucine Biosynthesis from Pyruvate (PathBank: SMP0121331)	Leucine Biosynthesis (PathBank: SMP0002374)	Secondary Metabolites: Leucine Biosynthesis (PathBank: SMP0121332)
1-Palmitoyl-Gpc (16:0)	LysoPC(16:0/0:0)	HMDB0010382	460602	C04230	CCCCCCCCCCCCCCCC(=O)OC[C@@H](O)COP([O-])(=O)OCC[N+](C)(C)C	Schoen	Plasma	1		Glycerophospholipid metabolism										Phospholipid Biosynthesis (HMDB: HMDB0010382)	Lysolipid Incorporation into Mitochondria PC(16:0/16:0) (PathBank: SMP0002492)	Lysolipid Incorporation into ER PC(16:0/16:0) (PathBank: SMP0002514)
1-Pyrroline-5-carboxylic acid	1-Pyrroline-5-carboxylic acid	HMDB0001301	440162	C03912	OC(=O)[C@@H]1CCC=N1	Schoen	Plasma	1		Arginine and proline metabolism	Alanine, aspartate and glutamate metabolism									Glutamate Metabolism (HMDB: HMDB0001301)	Arginine and Proline Metabolism (HMDB: HMDB0001301)	Proline Metabolism (PathBank: SMP0000815)	Arginine Metabolism (PathBank: SMP0002416)	Proline Metabolism (PathBank: SMP0002297)
Dopamine 3-O-Sulfate	Dopamine 3-O-sulfate	HMDB0006275	122136	C13690	NCCC1=CC(OS(O)(=O)=O)=C(O)C=C1	Schoen	Plasma	1
6-Bromotryptophan	NA	NA	NA	NA	NA	Schoen	Plasma	1
Sphingomyelin (D17:1/14:0, D16:1/15:0)	NA	NA	NA	NA	NA	Schoen	Plasma	1
Glycerophosphoethanolamine	Glycerylphosphorylethanolamine	HMDB0000114	123874	C01233	NCCOP(O)(=O)OCC(O)CO	Schoen	Plasma	1		Glycerophospholipid metabolism	Glycosylphosphatidylinositol (GPI)-anchor biosynthesis (Phosphatidylethanolamine)	Ether lipid metabolism								Phospholipid Biosynthesis
Sphingomyelin (D18:1/25:0, D19:0/24:1, D20:1/23:0, D19:1/24:0)	NA	NA	NA	NA	NA	Schoen	Plasma	1
Sphingomyelin (D18:1/19:0, D19:1/18:0)	NA	NA	NA	NA	NA	Schoen	Plasma	1
N,N-Dimethylalanine	NA	NA	NA	NA	NA	Schoen	Plasma	1
Dihomo-Linolenoyl-Choline	NA	NA	NA	NA	NA	Schoen	Plasma	1
3-Methyl-2-oxovaleric acid	3-Methyl-2-oxovaleric acid	HMDB0000491	439286	C00671	CC[C@H](C)C(=O)C(O)=O	Schoen	Plasma	1		Valine, leucine and isoleucine biosynthesis	Valine, leucine and isoleucine degradation									Valine, Leucine, and Isoleucine Degradation (HMDB: HMDB0000491)	Leucine Biosynthesis (PathBank: SMP0000831)	Isoleucine Biosynthesis (PathBank: SMP0000838)	Secondary Metabolites: Valine and L-Leucine Biosynthesis from Pyruvate (PathBank: SMP0000994)	Secondary Metabolites: Leucine Biosynthesis (PathBank: SMP0000996)	Leucine Biosynthesis (PathBank: SMP0002374)	Isoleucine Biosynthesis (PathBank: SMP0002430)
4-Ethylphenylsulfate	4-Ethylphenylsulfate	HMDB0062551	20822574	NA	CCC1=CC=C(OS(O)(=O)=O)C=C1	Schoen	Plasma	1
Sphingomyelin (D18:2/21:0, D16:2/23:0)	NA	NA	NA	NA	NA	Schoen	Plasma	1
1-(1-Enyl-Stearoyl)-Gpe (P-18:0)	NA	NA	NA	NA	NA	Schoen	Plasma	1
PE(P-18:0/20:4(5Z,8Z,11Z,14Z))	PE(P-18:0/20:4(5Z,8Z,11Z,14Z))	HMDB0005779	9547058	C00350	[H][C@@](CO\C=C/CCCCCCCCCCCCCCCC)(COP(O)(=O)OCCN)OC(=O)CCC\C=C/C\C=C/C\C=C/C\C=C/CCCCC	Schoen	Plasma	1		Glycerophospholipid metabolism	Ether lipid metabolism	Glycosylphosphatidylinositol (GPI)-anchor biosynthesis								Phosphatidylethanolamine Biosynthesis (HMDB: HMDB0005779)
3-Methylhistidine	Methylhistidine	HMDB0000479	64969	C01152	[H][C@](N)(CC1=CN=CN1C)C(O)=O	Schoen	Plasma	1		Histidine metabolism										Histidine Metabolism (PathBank: SMP0063632)	Beta-Alanine metabolism (PathBank: SMP0087180)	Methylhistidine Metabolism (PathBank: SMP0063638)
Sphingomyelin (D18:1/21:0, D17:1/22:0, D16:1/23:0)	NA	NA	NA	NA	NA	Schoen	Plasma	1
3-Methoxytyrosine	3-Methoxytyrosine	HMDB0001434	1670	NA	COC1=C(O)C=CC(CC(N)C(O)=O)=C1	Schoen	Plasma	1
S-Homostachydrine	(S)-Homostachydrine	HMDB0033433	441447	C08283	C[N+]1(C)CCCC[C@H]1C([O-])=O	Schoen	Plasma	1
Ectoine	Ectoine	HMDB0240650	NA	C06231	CC1=NCC[C@H](N1)C(O)=O	Schoen	Plasma	1
Hydroxy-Cmpf	NA	NA	NA	NA	NA	Schoen	Plasma	1
1-(1-Enyl-Oleoyl)-Gpe (P-18:1)	NA	NA	NA	NA	NA	Schoen	Plasma	1
Indoleacetate	Indoleacetic acid	HMDB0000197	802	C00954	OC(=O)CC1=CNC2=C1C=CC=C2	Schoen	Plasma	1		Tryptophan metabolism										Tryptophan Metabolism (HMDB: HMDB0000197)
Kynurenine	Kynurenine	HMDB0000684	161166	C00328	N[C@@H](CC(=O)C1=CC=CC=C1N)C(O)=O	Schoen, Boulet	Plasma	2		Tryptophan metabolism										Tryptophan Metabolism (PathBank: SMP0063693)	Tryptophan Metabolism (HMDB: HMDB0000684)	NAD Metabolism (PathBank: SMP0002338)
LysoPC(16:1)	LysoPC(16:1/0:0)	HMDB0010383	24779461	C04230	CCCCCC\C=C/CCCCCCCC(=O)OC[C@@H](O)COP([O-])(=O)OCC[N+](C)(C)C	Schoen	Plasma	1		Glycerophospholipid metabolism	Ether lipid metabolism									Lysolipid Incorporation into ER PC(16:1(9Z)/16:1(9Z)) (PathBank: SMP0002515)	Lysolipid Incorporation into Mitochondria PC(16:1(9Z)/16:1(9Z)) (PathBank: SMP0002523)
1-Arachidonyl-sn-glycero-3-phosphoethanolamine	LysoPE(20:4(5Z,8Z,11Z,14Z)/0:0)	HMDB0011517	42607465	NA	[H][C@@](O)(COC(=O)CCC\C=C/C\C=C/C\C=C/C\C=C/CCCCC)COP(O)(=O)OCCN	Schoen	Plasma	1		Glycerophospholipid metabolism	Ether lipid metabolism									Lysolipid Incorporation into ER PC(20:4(5Z,8Z,11Z,14Z)/20:4(5Z,8Z,11Z,14Z)) (PathBank: SMP0002520)	Lysolipid Incorporation into Mitochondria PC(20:4(5Z,8Z,11Z,14Z)/20:4(5Z,8Z,11Z,14Z)) (PathBank: SMP0002528)
Sphingomyelin (D18:2/23:0, D18:1/23:1, D17:1/24:1)	NA	NA	NA	NA	NA	Schoen	Plasma	1
1-(1-Enyl-stearoyl)-2-linoleoyl-sn-glycero-3-phosphoethanolamine	PE(P-18:0/18:2(9Z,12Z))	HMDB0011376	52925079	NA	[H][C@@](CO\C=C/CCCCCCCCCCCCCCCC)(COP(O)(=O)OCCN)OC(=O)CCCCCCC\C=C/C\C=C/CCCCC	Schoen	Plasma	1		Glycerophospholipid metabolism	Ether lipid metabolism	Glycosylphosphatidylinositol (GPI)-anchor biosynthesis								Phosphatidylethanolamine Biosynthesis (HMDB: HMDB0011376)
1-(9Z-Octadecenoyl)-sn-glycero-3-phosphoethanolamine	LysoPE(18:1(9Z)/0:0)	HMDB0011506	9547071	NA	[H][C@@](O)(COC(=O)CCCCCCC\C=C/CCCCCCCC)COP(O)(=O)OCCN	Schoen	Plasma	1		Glycerophospholipid metabolism	Ether lipid metabolism									Lysolipid Incorporation into ER PC(18:1(9Z)/18:1(9Z)) (PathBank: SMP0002518)	Lysolipid Incorporation into Mitochondria PC(18:1(9Z)/18:1(9Z)) (PathBank: SMP0002526)
N,N,N-Trimethyl-5-Aminovalerate	NA	NA	NA	NA	NA	Schoen	Plasma	1
1-Methyl-5-imidazoleacetic acid	Pi-Methylimidazoleacetic acid	HMDB0004988	6451814	NA	CN1C=NC=C1CC(O)=O	Schoen	Plasma	1
2-Hydroxyarachidate	2(R)-hydroxyicosanoic acid	HMDB0061659	5225199	NA	CCCCCCCCCCCCCCCCCCC(O)C(O)=O	Schoen	Plasma	1
1-Palmitoyl-Gpg (16:0)	NA	NA	NA	NA	NA	Schoen	Plasma	1
Sphingomyelin (D18:2/23:1)	NA	NA	NA	NA	NA	Schoen	Plasma	1
1-(9Z,12Z-Octadecadienoyl)-glycero-3-phosphoethanolamine	LysoPE(18:2(9Z,12Z)/0:0)	HMDB0011507	52925130	NA	[H][C@@](O)(COC(=O)CCCCCCC\C=C/C\C=C/CCCCC)COP(O)(=O)OCCN	Schoen	Plasma	1		Glycerophospholipid metabolism	Ether lipid metabolism
LysoPC(0:0/16:0)	LysoPC(0:0/16:0)	HMDB0240262	15061532	NA	CCCCCCCCCCCCCCCC(=O)O[C@H](CO)COP([O-])(=O)OCC[N+](C)(C)C	Schoen	Plasma	1		Glycerophospholipid metabolism	Ether lipid metabolism
4-Guanidinobutanoate	4-Guanidinobutanoic acid	HMDB0003464	500	C01035	NC(=N)NCCCC(O)=O	Schoen	Plasma	1		Arginine and proline metabolism
Allantoin	Allantoin	HMDB0000462	204	C02350	NC(=O)NC1NC(=O)NC1=O	Schoen	Plasma	1		Purine metabolism										Glycolate and Glyoxylate Degradation (PathBank: SMP0121295)	Urate Degradation to Ureidoglycolate (PathBank: SMP0012053)	Urate Degradation to Glyoxylate (PathBank: SMP0012066)
1-(9Z,12Z-Octadecadienoyl)-phosphatidic acid	LysoPA(18:2(9Z,12Z)/0:0)	HMDB0007856	20835023	C00416	CCCCC\C=C/C\C=C/CCCCCCCC(=O)OCC(O)COP(O)(O)=O	Schoen	Plasma	1		Glycerophospholipid metabolism	Glycerolipid metabolism									De Novo Triacylglycerol Biosynthesis	Cardiolipin Biosynthesis
Perfluorooctanoate	Perfluorooctanoyl chloride	HMDB0256329	NA	NA	FC(F)(F)C(F)(F)C(F)(F)C(F)(F)C(F)(F)C(F)(F)C(F)(F)C(Cl)=O	Schoen	Plasma	1
1-(1Z)-Hexadecenyl-2 (5Z,8Z,11Z,14Z)-eicosatetraenoyl-sn-glycero-3-phosphocholine	PC(P-16:0/20:4(5Z,8Z,11Z,14Z))	HMDB0011220	24779388	NA	CCCCCCCCCCCCCC\C=C/OC[C@]([H])(COP([O-])(=O)OCC[N+](C)(C)C)OC(=O)CCC\C=C/C\C=C/C\C=C/C\C=C/CCCCC	Schoen	Plasma	1		Glycerophospholipid metabolism	Linoleic acid metabolism	Ether lipid metabolism	alpha-Linolenic acid metabolism	Arachidonic acid metabolism
2-Aminoheptanoate	2-Aminoheptanoate	HMDB0094649	5312965	NA	CCCCC[C@H](N)C(O)=O	Schoen	Plasma	1
1-(1Z-Hexadecenyl)-2-(9Z,12Z-octadecadienoyl)-sn-glycero-3-phosphoethanolamine	PE(P-16:0/18:2(9Z,12Z))	HMDB0011343	52925127	NA	[H][C@@](CO\C=C/CCCCCCCCCCCCCC)(COP(O)(=O)OCCN)OC(=O)CCCCCCC\C=C/C\C=C/CCCCC	Schoen	Plasma	1		Glycerophospholipid metabolism	Ether lipid metabolism	Glycosylphosphatidylinositol (GPI)-anchor biosynthesis
4-Vinylphenol Sulfate	4-Vinylphenol sulfate	HMDB0062775	6426766	NA	OS(=O)(=O)OC1=CC=C(C=C)C=C1	Schoen	Plasma	1
1-Octadecanoyl-sn-glycero-3-phosphoethanolamine	LysoPE(18:0/0:0)	HMDB0011130	9547068	C21484	[H][C@@](O)(COC(=O)CCCCCCCCCCCCCCCCC)COP(O)(=O)OCCN	Schoen	Plasma	1		Glycerophospholipid metabolism	Ether lipid metabolism									Lysolipid Incorporation into ER PC(18:0/18:0) (PathBank: SMP0002517)	Lysolipid Incorporation into Mitochondria PC(18:0/18:0) (PathBank: SMP0002525)
1-(1-Enyl-palmitoyl)-2-linoleoyl-sn-glycero-3-phosphocholine	PC(P-16:0/18:2(9Z,12Z))	HMDB0011211	24779386	NA	CCCCCCCCCCCCCC\C=C/OC[C@]([H])(COP([O-])(=O)OCC[N+](C)(C)C)OC(=O)CCCCCCC\C=C/C\C=C/CCCCC	Schoen	Plasma	1		Glycerophospholipid metabolism	Ether lipid metabolism	Linoleic acid metabolism	alpha-Linolenic acid metabolism	Arachidonic acid metabolism						Phosphatidylcholine Biosynthesis (HMDB: HMDB0011211)
1-Oleoylglycerol (18:1)	NA	NA	NA	NA	NA	Schoen	Plasma	1
Fructose	D-Fructose	HMDB0000660	439709	C00095	OC[C@H]1O[C@](O)(CO)[C@@H](O)[C@@H]1O	Schoen	Plasma	1		Starch and sucrose metabolism	Fructose and mannose metabolism	Galactose metabolism	Amino sugar and nucleotide sugar metabolism							Starch and Sucrose Metabolism	Galactose Metabolism	Fructose and mannose metabolism	Amino Sugar Metabolism
Piperine	Piperine	HMDB0029377	638024	C03882	O=C(\C=C\C=C\C1=CC2=C(OCO2)C=C1)N1CCCCC1	Schoen	Plasma	1
1-Linoleoyl-2-arachidonoyl-sn-glycero-3-phosphocholine	PC(18:2(9Z,12Z)/20:4(5Z,8Z,11Z,14Z))	HMDB0008147	24778979	C00157	CCCCC\C=C/C\C=C/CCCCCCCC(=O)OC[C@]([H])(COP([O-])(=O)OCC[N+](C)(C)C)OC(=O)CCC\C=C/C\C=C/C\C=C/C\C=C/CCCCC	Schoen	Plasma	1		Glycerophospholipid metabolism	Linoleic acid metabolism	Ether lipid metabolism	alpha-Linolenic acid metabolism	Arachidonic acid metabolism						Phosphatidylcholine Biosynthesis (HMDB: HMDB0008748)	Arachidonic Acid Metabolism (PathBank: SMP0000075)	Phospholipid Biosynthesis (PathBank: SMP0000025)	Phosphatidylethanolamine Biosynthesis	Alpha Linolenic Acid and Linoleic Acid Metabolism (PathBank: SMP0000018)	Sphingolipid Metabolism (PathBank: SMP0000034)	Retinol Metabolism (PathBank: SMP0000074)	Sphingolipid Metabolism (PathBank: SMP0002378)	Choline Metabolism (PathBank: SMP0002393)	Lysolipid Incorporation into Mitochondria (PathBank: SMP0002424)	Lysolipid Incorporation into ER (PathBank: SMP0002425)	Phosphatidylcholine/Phosphatidylethanolamine Biosynthesis
1-Oleoyl-2-docosahexaenoyl-sn-glycero-3-phosphocholine	PC(18:1(9Z)/22:6(4Z,7Z,10Z,13Z,16Z,19Z))	HMDB0008123	24778955	C00157	CCCCCCCC\C=C/CCCCCCCC(=O)OC[C@]([H])(COP([O-])(=O)OCC[N+](C)(C)C)OC(=O)CC\C=C/C\C=C/C\C=C/C\C=C/C\C=C/C\C=C/CC	Schoen	Plasma	1		Glycerophospholipid metabolism	Linoleic acid metabolism	Ether lipid metabolism	alpha-Linolenic acid metabolism	Arachidonic acid metabolism						Phosphatidylcholine Biosynthesis PC(18:1(9Z)/22:6(4Z,7Z,10Z,13Z,16Z,19Z))	Phosphatidylethanolamine Biosynthesis PE(18:1(9Z)/22:6(4Z,7Z,10Z,13Z,16Z,19Z))
Guanidinoacetate	Guanidoacetic acid	HMDB0000128	763	C00581	NC(=N)NCC(O)=O	Schoen	Plasma	1		Arginine and proline metabolism	Glycine, serine and threonine metabolism									Arginine and Proline Metabolism (HMDB: HMDB0000128)	Glycine and Serine Metabolism (HMDB: HMDB0000128)
Creatine	Creatine	HMDB0000064	586	C00300	CN(CC(O)=O)C(N)=N	Schoen	Plasma	1		Arginine and proline metabolism	Glycine, serine and threonine metabolism									Arginine and Proline Metabolism (HMDB: HMDB0000064)	Glycine and Serine Metabolism (HMDB: HMDB0000064)
SM(32:1)	SM(d18:1/14:0)	HMDB0012097	11433862	NA	CCCCCCCCCCCCC\C=C\[C@@H](O)[C@H](COP([O-])(=O)OCC[N+](C)(C)C)NC(=O)CCCCCCCCCCCCC	Schoen	Plasma	1		Sphingolipid metabolism
Histidine	Histidine	HMDB0000177	6274	C00135	N[C@@H](CC1=CN=CN1)C(O)=O	Schoen	Plasma	1		Histidine metabolism	beta-Alanine metabolism									Ammonia Recycling (HMDB: HMDB0000177)	Transcription/Translation (HMDB: HMDB0000177)	Histidine Metabolism (HMDB: HMDB0000177)	Beta-Alanine metabolism (PathBank: SMP0087180)	Histidine Biosynthesis (PathBank: SMP0002335)	Methylhistidine Metabolism (PathBank: SMP0063638)	TRNA Charging 2 (PathBank: SMP0121283)	Secondary Metabolites: Histidine Biosynthesis (PathBank: SMP0121334)	TRNA Charging (PathBank: SMP0121281)
3-Carboxy-4-methyl-5-propyl-2-furanpropionic acid	3-Carboxy-4-methyl-5-propyl-2-furanpropionic acid	HMDB0061112	123979	NA	CCCC1=C(C)C(C(O)=O)=C(CCC(O)=O)O1	Schoen	Plasma	1
1-Methylhistidine	1-Methylhistidine	HMDB0000001	92105	C01152	CN1C=NC(C[C@H](N)C(O)=O)=C1	Schoen	Plasma	1		Histidine metabolism										Histidine Metabolism (PathBank: SMP0000044)	Purine Nucleotides De Novo Biosynthesis (PathBank: SMP0000927)
2-Oxoarginine	2-Oxoarginine	HMDB0004225	558	C03771	NC(N)=NCCCC(=O)C(O)=O	Schoen	Plasma	1		D-Amino acid metabolism										D-Arginine and D-Ornithine Metabolism (HMDB: HMDB0004225)
1-Oleoyl-Gpi (18:1)	NA	NA	NA	NA	NA	Schoen	Plasma	1
4-Hydroxyhippurate	p-Hydroxyhippuric acid	HMDB0013678	151012	NA	OC(=O)CNC(=O)C1=CC=C(O)C=C1	Schoen	Plasma	1
SM(d18:1/23:0)	SM(d18:1/23:0)	HMDB0012105	46891684	C00550	CCCCCCCCCCCCCCCCCCCCCCC(=O)N[C@@H](COP([O-])(=O)OCC[N+](C)(C)C)[C@H](O)\C=C\CCCCCCCCCCCCC	Schoen	Plasma	1		Sphingolipid metabolism
1-(1-Enyl-stearoyl)-2-oleoyl-sn-glycero-3-phosphoethanolamine	PE(P-18:0/18:1(9Z))	HMDB0011375	42607457	NA	[H][C@@](CO\C=C/CCCCCCCCCCCCCCCC)(COP(O)(=O)OCCN)OC(=O)CCCCCCC\C=C/CCCCCCCC	Schoen	Plasma	1		Glycerophospholipid metabolism	Ether lipid metabolism	Glycosylphosphatidylinositol (GPI)-anchor biosynthesis								Phosphatidylethanolamine Biosynthesis (HMDB: HMDB0011375)
2,6-Dihydroxybenzoic Acid	2,6-Dihydroxybenzoic acid	HMDB0013676	9338	C21298	OC(=O)C1=C(O)C=CC=C1O	Schoen	Plasma	1
1-a-Linolenoyl-glycero-3-phosphocholine	LysoPC(18:3(9Z,12Z,15Z)/0:0)	HMDB0010388	24779469	C04230	CC\C=C/C\C=C/C\C=C/CCCCCCCC(=O)OC[C@](O)([H])COP([O-])(=O)OCC[N+](C)(C)C	Schoen	Plasma	1		Glycerophospholipid metabolism	Ether lipid metabolism
SM(d18:1/20:0)	SM(d18:1/20:0)	HMDB0012102	44260124	C00550	CCCCCCCCCCCCCCCCCCCC(=O)N[C@@H](COP([O-])(=O)OCC[N+](C)(C)C)[C@H](O)\C=C\CCCCCCCCCCCCC	Schoen	Plasma	1		Sphingolipid metabolism
SM(d18:0/16:0)	SM(d18:0/16:0)	HMDB0010168	9939965	C00550	[H][C@@](COP([O-])(=O)OCC[N+](C)(C)C)(NC(=O)CCCCCCCCCCCCCCC)[C@H](O)CCCCCCCCCCCCCCC	Schoen	Plasma	1		Sphingolipid metabolism
Methionine Sulfoxide	Methionine sulfoxide	HMDB0002005	158980	C02989	CS(=O)CC[C@H](N)C(O)=O	Schoen	Plasma	1												Methionine Metabolism (PathBank: SMP0063637)
N-Palmitoyl-Heptadecasphingosine (D17:1/16:0)	NA	NA	NA	NA	NA	Schoen	Plasma	1
Stearoyl-Arachidonoyl-Glycerol (18:0/20:4) (1)	NA	NA	NA	NA	NA	Schoen	Plasma	1
SM(D18:1/22:1(13Z))	SM(d18:1/22:1(13Z))	HMDB0012104	52931203	C00550	CCCCCCCCCCCCC\C=C\[C@@H](O)[C@H](COP([O-])(=O)OCC[N+](C)(C)C)NC(=O)CCCCCCCCCCC\C=C/CCCCCCCC	Schoen	Plasma	1		Sphingolipid metabolism
1-Linoleoylglycerol (18:2)	NA	NA	NA	NA	NA	Schoen	Plasma	1
2-Hydroxydecanoate	2-Hydroxydecanoate	HMDB0094656	5312797	NA	CCCCCCCC[C@H](O)C(O)=O	Schoen	Plasma	1
1-Carboxyethylvaline	NA	NA	NA	NA	NA	Schoen	Plasma	1
Quinolinate	Quinolinic acid	HMDB0000232	1066	C03722	OC(=O)C1=CC=CN=C1C(O)=O	Schoen	Plasma	1		Nicotinate and nicotinamide metabolism										NAD Biosynthesis (PathBank: SMP0121297)	Nicotinate and Nicotinamide Metabolism (PathBank: SMP0063643)	Tryptophan Metabolism (PathBank: SMP0063693)	NAD Metabolism (PathBank: SMP0002338)
PE(P-16:0e/0:0)	LysoPE(P-16:0/0:0)	HMDB0011152	42607469	NA	[H][C@@](O)(CO\C=C/CCCCCCCCCCCCCC)COP(O)(=O)OCCN	Schoen	Plasma	1		Glycerophospholipid metabolism	Ether lipid metabolism
2-Hydroxyhippurate	Salicyluric acid	HMDB0000840	10253	C07588	OC(=O)CNC(=O)C1=C(O)C=CC=C1	Schoen	Plasma	1
Adenine	Adenine	HMDB0000034	190	C00147	NC1=C2NC=NC2=NC=N1	Schoen	Plasma	1		Purine metabolism										Purine Metabolism (HMDB: HMDB0000034)	S-Adenosyl-L-Methionine Biosynthesis (PathBank: SMP0000857)	PreQ0 Metabolism (PathBank: SMP0001907)	Methylphosphonate Degradation I (PathBank: SMP0002077)	Adenine and Adenosine Salvage I (PathBank: SMP0002081)	Adenine and Adenosine Salvage II (PathBank: SMP0002083)	Adenine and Adenosine Salvage III (PathBank: SMP0002084)	Citrate Lyase Activation (PathBank: SMP0002087)	Purine Ribonucleosides Degradation (PathBank: SMP0002088)	Purine Deoxyribonucleosides Degradation (PathBank: SMP0002089)	S-Adenosyl-L-Methionine Cycle (PathBank: SMP0002092)	Spermidine Biosynthesis and Metabolism (PathBank: SMP0002097)	Methionine Metabolism and Salvage (PathBank: SMP0002310)	Cytokinins Degradation (PathBank: SMP0012058)	Pantothenate and CoA Biosynthesis (PathBank: SMP0121296)	Pantothenate and CoA Biosynthesis (PathBank: SMP0002364)
Ceramide (D18:1/17:0, D17:1/18:0)	NA	NA	NA	NA	NA	Schoen	Plasma	1
Tryptophan	L-Tryptophan	HMDB0000929	6305	C00078	N[C@@H](CC1=CNC2=C1C=CC=C2)C(O)=O	Schoen, Schulpis	Plasma	2		Tryptophan metabolism										Tryptophan Metabolism (HMDB: HMDB0000929)	Transcription/Translation (HMDB: HMDB0000929)	Alanine Metabolism (PathBank: SMP0002415)	TRNA Charging 2 (PathBank: SMP0121283)	Inner Membrane Transport (PathBank: SMP0121270)	TRNA Charging (PathBank: SMP0121281)	Tryptophan Metabolism II (PathBank: SMP0001930)	NAD Metabolism (PathBank: SMP0002338)	Camalexin Biosynthesis (PathBank: SMP0121212)
1-Arachidonoyl-Gpi (20:4)	NA	NA	NA	NA	NA	Schoen	Plasma	1
1-Stearoyl-2-oleoyl-sn-glycero-3-phosphoglycerol	PG(18:0/18:1(9Z))	HMDB0010604	24779551	NA	[H][C@](O)(CO)COP(O)(=O)OC[C@@]([H])(COC(=O)CCCCCCCCCCCCCCCCC)OC(=O)CCCCCCC\C=C/CCCCCCCC	Schoen	Plasma	1												Phospholipid Biosynthesis CL(18:0/18:1(9Z)/18:0/18:1(9Z)) (PathBank: SMP0001789)	Cardiolipin Biosynthesis
1-(1-Enyl-palmitoyl)-2-arachidonoyl-sn-glycero-3-phosphoethanolamine	PE(P-16:0/20:4(5Z,8Z,11Z,14Z))	HMDB0011352	52925126	NA	[H][C@@](CO\C=C/CCCCCCCCCCCCCC)(COP(O)(=O)OCCN)OC(=O)CCC\C=C/C\C=C/C\C=C/C\C=C/CCCCC	Schoen	Plasma	1		Glycerophospholipid metabolism	Ether lipid metabolism	Glycosylphosphatidylinositol (GPI)-anchor biosynthesis
Homoarginine	Homo-L-arginine	HMDB0000670	9085	C01924	N[C@@H](CCCCNC(N)=N)C(O)=O	Schoen	Plasma	1
N-Delta-Acetylornithine	N5-Acetylornithine	HMDB0240589	193343	NA	CC(=O)NCCC[C@H](N)C(O)=O	Schoen	Plasma	1
1-(1-Enyl-palmitoyl)-2-oleoyl-sn-glycero-3-phosphocholine	PC(P-16:0/18:1(9Z))	HMDB0011210	24779384	NA	CCCCCCCCCCCCCC\C=C/OC[C@]([H])(COP([O-])(=O)OCC[N+](C)(C)C)OC(=O)CCCCCCC\C=C/CCCCCCCC	Schoen	Plasma	1		Glycerophospholipid metabolism	Linoleic acid metabolism	Ether lipid metabolism	alpha-Linolenic acid metabolism	Arachidonic acid metabolism						Phosphatidylcholine Biosynthesis (HMDB: HMDB0011210)
Stearoyl-Arachidonoyl-Glycerol (18:0/20:4) (2)	NA	NA	NA	NA	NA	Schoen	Plasma	1
N-Acetyl-L-arginine	N-a-Acetyl-L-arginine	HMDB0004620	67427	NA	CC(=O)N[C@@H](CCCNC(N)=N)C(O)=O	Schoen	Plasma	1
Ergothioneine	Ergothioneine	HMDB0003045	5351619	C05570	C[N+](C)(C)[C@@H](CC1=CNC(=S)N1)C([O-])=O	Schoen	Plasma	1
Glycerol 3-Phosphate	Glycerol 3-phosphate	HMDB0000126	439162	C00093	OC[C@@H](O)COP(O)(O)=O	Schoen	Plasma	1		Glycerophospholipid metabolism	Glycerolipid metabolism									Oxidative phosphorylation	Phospholipid Biosynthesis	Glycerolipid Metabolism	Glycerol Phosphate Shuttle	Cardiolipin Biosynthesis	Phospholipid Biosynthesis	De Novo Triacylglycerol Biosynthesis
2-Palmitoleoyl-Gpc (16:1)	NA	NA	NA	NA	NA	Schoen	Plasma	1
1-Palmitoyl-Gpe (16:0)	LysoPE(16:0/0:0)	HMDB0011503	9547069	NA	[H][C@@](O)(COC(=O)CCCCCCCCCCCCCCC)COP(O)(=O)OCCN	Schoen	Plasma	1		Glycerophospholipid metabolism	Ether lipid metabolism									Phospholipid Biosynthesis (HMDB: HMDB0011503)	Lysolipid Incorporation into Mitochondria PC(16:0/16:0) (PathBank: SMP0002492)	Lysolipid Incorporation into ER PC(16:0/16:0) (PathBank: SMP0002514)
beta-D-Glucosyl-N-stearoylsphingosine	GlcCer(d18:1/18:0)	HMDB0004972	11958364	C01190	CCCCCCCCCCCCCCCCCC(=O)N[C@@H](CO[C@@H]1O[C@H](CO)[C@@H](O)[C@H](O)[C@H]1O)[C@H](O)\C=C\CCCCCCCCCCCCC	Schoen	Plasma	1		Sphingolipid metabolism										Sphingolipid Metabolism (PathBank: SMP0000034)
1-Stearoyl-2-arachidonoyl-sn-glycero-3-phosphocholine	PC(18:0/20:4(5Z,8Z,11Z,14Z))	HMDB0008048	16219824	C00157	CCCCCCCCCCCCCCCCCC(=O)OC[C@]([H])(COP([O-])(=O)OCC[N+](C)(C)C)OC(=O)CCC\C=C/C\C=C/C\C=C/C\C=C/CCCCC	Schoen	Plasma	1		Glycerophospholipid metabolism	Linoleic acid metabolism	Ether lipid metabolism	alpha-Linolenic acid metabolism	Arachidonic acid metabolism						Phosphatidylcholine Biosynthesis PC(18:0/20:4(5Z,8Z,11Z,14Z))	Phosphatidylethanolamine Biosynthesis PE(18:0/20:4(5Z,8Z,11Z,14Z))
SM(d18:1/16:0)	SM(d18:1/16:0)	HMDB0010169	9939941	C00550	[H][C@@](COP([O-])(=O)OCC[N+](C)(C)C)(NC(=O)CCCCCCCCCCCCCCC)[C@H](O)\C=C\CCCCCCCCCCCCC	Schoen	Plasma	1		Sphingolipid metabolism
3-Hydroxypyridine Sulfate	NA	NA	NA	NA	NA	Schoen	Plasma	1
Beta-Cryptoxanthin	beta-Cryptoxanthin	HMDB0033844	5281235	C08591	C\C(\C=C\C=C(/C)\C=C\C1=C(C)CCCC1(C)C)=C/C=C/C=C(\C)/C=C/C=C(\C)/C=C/C1=C(C)C[C@@H](O)CC1(C)C	Schoen	Plasma	1
Glycosyl-N-Tricosanoyl-Sphingadienine (D18:2/23:0)	NA	NA	NA	NA	NA	Schoen	Plasma	1
2-Hydroxystearate	2-Hydroxystearic acid	HMDB0062549	439887	C03045	CCCCCCCCCCCCCCCC[C@H](O)C(O)=O	Schoen	Plasma	1
Cholesterol	Cholesterol	HMDB0000067	5997	C00187	[H][C@@]1(CC[C@@]2([H])[C@]3([H])CC=C4C[C@@H](O)CC[C@]4(C)[C@@]3([H])CC[C@]12C)[C@H](C)CCCC(C)C	Schoen	Plasma	1		Primary bile acid biosynthesis	Steroid biosynthesis	Steroid hormone biosynthesis								Steroidogenesis (HMDB: HMDB0000067)	Steroid Biosynthesis (HMDB: HMDB0000067)	Bile Acid Biosynthesis (HMDB: HMDB0000067)	Cholesterol Biosynthesis and Metabolism CE(14:0) (PathBank: SMP0002435)	Cholesterol Biosynthesis and Metabolism CE(10:0) (PathBank: SMP0002436)	Cholesterol Biosynthesis and Metabolism CE(12:0) (PathBank: SMP0002438)	Cholesterol Biosynthesis and Metabolism CE(16:0) (PathBank: SMP0002440)	Cholesterol Biosynthesis and Metabolism CE(18:0) (PathBank: SMP0002441)	Cholesterol Biosynthesis and Metabolism (PathBank: SMP0070041)	Bloch Pathway (Cholesterol Biosynthesis) (PathBank: SMP0121057)	Kandutsch-Russell Pathway (Cholesterol Biosynthesis) (PathBank: SMP0121060)	Molting Hormone Biosynthesis (PathBank: SMP0121061)
Glycosyl-N-Behenoyl-Sphingadienine (D18:2/22:0)	NA	NA	NA	NA	NA	Schoen	Plasma	1
Methyl-4-Hydroxybenzoate Sulfate	Methyl-4-hydroxybenzoate sulfate	HMDB0168668	122164837	NA	COC(=O)C1=CC=C(OS(O)(=O)=O)C=C1	Schoen	Plasma	1
2,3-Dihydroxy-isovalerate	2,3-Dihydroxy-3-methylbutanoate	METPA0458	NA	C04039	NA	Schoen	Plasma	1												Valine Biosynthesis (PathBank: SMP0000832)	Fatty Acid Metabolism (HMDB: HMDB0012141)	Valine Biosynthesis (PathBank: SMP0002373)
Catechol Sulfate	Pyrocatechol sulfate	HMDB0059724	3083879	NA	OC1=C(OS(O)(=O)=O)C=CC=C1	Schoen	Plasma	1
Gamma-Glutamylthreonine	gamma-Glutamylthreonine	HMDB0029159	53861142	NA	C[C@@H](O)[C@H](NC(=O)CC[C@H](N)C(O)=O)C(O)=O	Schoen	Plasma	1
Theobromine	Theobromine	HMDB0002825	5429	C07480	CN1C=NC2=C1C(O)=NC(=O)N2C	Schoen	Plasma	1		Caffeine metabolism										Caffeine Metabolism (HMDB: HMDB0002825)
PS(38:4)	PS(18:0/20:4(8Z,11Z,14Z,17Z))	HMDB0010165	53480354	C02737	[H][C@](N)(COP(O)(=O)OC[C@@]([H])(COC(=O)CCCCCCCCCCCCCCCCC)OC(=O)CCCCCC\C=C/C\C=C/C\C=C/C\C=C/CC)C(O)=O	Guerra	Plasma	1		Glycerophospholipid metabolism										Phosphatidylserine biosynthesis (HMDB: HMDB0010165)	Phospholipid Biosynthesis (PathBank: SMP0000025)	Lysolipid Incorporation into Mitochondria (PathBank: SMP0002424)	Lysolipid Incorporation into ER (PathBank: SMP0002425)	Phosphatidylcholine Biosynthesis	Phosphatidylethanolamine Biosynthesis	Phosphatidylcholine/Phosphatidylethanolamine Biosynthesis
PS(40:6)	PS(18:0/22:6(4Z,7Z,10Z,13Z,16Z,19Z))	HMDB0010167	24779546	C02737	[H][C@](N)(COP(O)(=O)OC[C@@]([H])(COC(=O)CCCCCCCCCCCCCCCCC)OC(=O)CC\C=C/C\C=C/C\C=C/C\C=C/C\C=C/C\C=C/CC)C(O)=O	Guerra	Plasma	1		Glycerophospholipid metabolism										Phosphatidylserine biosynthesis (HMDB: HMDB0010165)	Phospholipid Biosynthesis (PathBank: SMP0000025)	Lysolipid Incorporation into Mitochondria (PathBank: SMP0002424)	Lysolipid Incorporation into ER (PathBank: SMP0002425)	Phosphatidylcholine Biosynthesis	Phosphatidylethanolamine Biosynthesis	Phosphatidylcholine/Phosphatidylethanolamine Biosynthesis
PS(38:6)	PS(16:0/22:6(4Z,7Z,10Z,13Z,16Z,19Z))	HMDB0012362	46891805	NA	[H][C@](N)(COP(O)(=O)OC[C@@]([H])(COC(=O)CCCCCCCCCCCCCCC)OC(=O)CC\C=C/C\C=C/C\C=C/C\C=C/C\C=C/C\C=C/CC)C(O)=O	Guerra	Plasma	1		Glycerophospholipid metabolism										phosphatidylserine biosynthesis (HMDB: HMDB0012362)	Phosphatidylcholine Biosynthesis PC(16:0/22:6(4Z,7Z,10Z,13Z,16Z,19Z)) (PathBank: SMP0070089)	Phosphatidylethanolamine Biosynthesis PE(16:0/22:6(4Z,7Z,10Z,13Z,16Z,19Z)) (PathBank: SMP0015169)
SM(d32:2)	NA	NA	NA	NA	NA	Guerra	Plasma	1
LPC(16:1)+O	NA	NA	NA	NA	NA	Guerra	Plasma	1
LPC(O-18:1)/LPC(P-18:0)	NA	NA	NA	NA	NA	Guerra	Plasma	1
PC(O-28:0)	NA	NA	NA	NA	NA	Guerra	Plasma	1
LPC(18:3)+O	NA	NA	NA	NA	NA	Guerra	Plasma	1
LPC(18:2)+2O	NA	NA	NA	NA	NA	Guerra	Plasma	1
PE(P-36:6)	NA	NA	NA	NA	NA	Guerra	Plasma	1
LPC(O-18:1)/LPC(P-18:0)+2O	NA	NA	NA	NA	NA	Guerra	Plasma	1
PC(34:1)+O	NA	NA	NA	NA	NA	Guerra	Plasma	1
LPC(18:1)+O	NA	NA	NA	NA	NA	Guerra	Plasma	1
Asymmetric dimethylarginine	Asymmetric dimethylarginine	HMDB0001539	123831	C03626	N[C@@H](CCC\N=C(/N)N(C)C)C(O)=O	Andrade	Plasma	1
Symmetric dimethylarginine	Symmetric dimethylarginine	HMDB0003334	169148	NA	CN\C(NCCC[C@H](N)C(O)=O)=N/C	Andrade	Plasma	1
L-3-hydroxykynurenine	L-3-Hydroxykynurenine	HMDB0011631	11811	C03227	N[C@@H](CC(=O)C1=CC=CC(O)=C1N)C(O)=O	Boulet	Plasma	1		Tryptophan metabolism										Tryptophan metabolism (HMDB: HMDB0011631)
Dopamine	Dopamine	HMDB0000073	681	C03758	NCCC1=CC(O)=C(O)C=C1	Schulpis	Plasma	1		Tyrosine metabolism										Tyrosine metabolism (HMDB: HMDB0000073)
Noradrenaline	Norepinephrine	HMDB0000216	439260	C00547	NC[C@H](O)C1=CC(O)=C(O)C=C1	Schulpis	Plasma	1		Tyrosine metabolism										Tyrosine metabolism (HMDB: HMDB0000216)
5-hydroxytryptamine	Serotonin	HMDB0000259	5202	C00780	NCCC1=CNC2=C1C=C(O)C=C2	Schulpis	Plasma	1		Tryptophan metabolism										Tryptophan metabolism (HMDB: HMDB0000259)
Adrenaline	Epinephrine	HMDB0000068	5816	C00788	CNC[C@H](O)C1=CC(O)=C(O)C=C1	Schulpis	Plasma	1		Tyrosine metabolism										Tyrosine metabolism (PathBank: SMP0087328)	Catecholamine Biosynthesis (HMDB: HMDB0000068)	Catecholamine Biosynthesis (PathBank: SMP0063606)
Alpha-ketoglutaramate	2-Keto-glutaramic acid	HMDB0001552	48	C00940	NC(=O)CCC(=O)C(O)=O	Kong	Plasma	1		Alanine, aspartate and glutamate metabolism
Lactate	Lactic acid	HMDB0000190	107689	C00186	C[C@H](O)C(O)=O	Jacob	DBS	1		Pyruvate metabolism	Glycolysis or Gluconeogenesis									Gluconeogenesis	Pyruvate metabolism	Warburg Effect
Valine	L-Valine	HMDB0000883	6287	C00183	CC(C)[C@H](N)C(O)=O	Jacob	DBS	1		Pantothenate and CoA biosynthesis	Valine, leucine and isoleucine biosynthesis	Valine, leucine and isoleucine degradation								Propanoate Metabolism (HMDB: HMDB0000883)
Taurine	Taurine	HMDB0000251	1123	C00245	NCCS(O)(=O)=O	Jacob	DBS	1		Taurine and hypotaurine metabolism	Primary bile acid biosynthesis									Taurine and Hypotaurine Metabolism (HMDB: HMDB0000251)	Bile Acid Biosynthesis (HMDB: HMDB0000251)	Sulfur Metabolism (PathBank: SMP0002382)	Sulfur Metabolism (Ethanesulfonate) (PathBank: SMP0121318)	Taurine Metabolism (PathBank: SMP0121268)	Taurine Metabolism I (PathBank: SMP0121357)	Inner Membrane Transport (PathBank: SMP0121270)	Sulfur Metabolism (Butanesulfonate) (PathBank: SMP0121316)	Sulfur Metabolism (Isethionate) (PathBank: SMP0121319)	Sulfur Metabolism (Propanesulfonate) (PathBank: SMP0121317)	Sulfur Metabolism (Methanesulfonate) (PathBank: SMP0121320)	Taurine and Hypotaurine Biosynthesis (PathBank: SMP0002379)
Niacinamide	Niacinamide	HMDB0001406	936	C00153	NC(=O)C1=CC=CN=C1	Jacob	DBS	1		Nicotinate and nicotinamide metabolism										Nicotinate and nicotinamide metabolism
Guanosine monophosphate	Guanosine monophosphate	HMDB0001397	6804	C00144	NC1=NC2=C(N=CN2[C@@H]2O[C@H](COP(O)(O)=O)[C@@H](O)[C@H]2O)C(=O)N1	Jacob	DBS	1		Purine metabolism										Glutamate Metabolism (PathBank: SMP0087278)	Purine Nucleotides De Novo Biosynthesis 2 (PathBank: SMP0122223)	Purine Nucleotides De Novo Biosynthesis (PathBank: SMP0002377)	Purine Metabolism (PathBank: SMP0063668)	Purine Nucleotides De Novo Biosynthesis (PathBank: SMP0121307)	Guanine and Guanosine Salvage (PathBank: SMP0002086)	Transcription/Translation
Ethanolamine	Ethanolamine	HMDB0000149	700	C00189	NCCO	Jacob	DBS	1		Glycerophospholipid metabolism										Phospholipid Biosynthesis	Phosphatidylcholine Biosynthesis	Phosphatidylethanolamine Biosynthesis
[truncated: 79 more columns]

## Sheet: Blood_UpDown
Query	Hit	HMDB	PubChem	KEGG	SMILES	Reference UP	Reference DOWN	BLOOD OR URINE SPECIMEN
Tyrosine	L-Tyrosine	HMDB0000158	6057	C00082	N[C@@H](CC1=CC=C(O)C=C1)C(O)=O	Moritz	Cannet, Weigel, Liang, Wan, Blasco, Schoen, Schulpis, Haijes	Plasma, DBS, Serum
Citric acid	Citric acid	HMDB0000094	311	C00158	OC(=O)CC(O)(CC(O)=O)C(O)=O	Cannet	Moritz	Plasma
Glutamic acid	Glutamic acid	HMDB0000148	33032	C00025	N[C@@H](CCC(O)=O)C(O)=O	Cannet, Moritz	Liang	Plasma, DBS
Aspartate	L-Aspartic acid	HMDB0000191	5960	C00049	N[C@@H](CC(O)=O)C(O)=O	Moritz	Liang	Plasma, DBS
Methionine sulfoxide	Methionine sulfoxide	HMDB0002005	158980	C02989	CS(=O)CC[C@H](N)C(O)=O	Moritz	Schoen	Plasma
Ornithine	Ornithine	HMDB0000214	6262	C00077	NCCC[C@H](N)C(O)=O	Liang, Andrade	Liang	Plasma, DBS
Histidine	Histidine	HMDB0000177	6274	C00135	N[C@@H](CC1=CN=CN1)C(O)=O	Liang	Schoen	Plasma, DBS
Methionine	Methionine	HMDB0000696	6137	C00073	CSCC[C@H](N)C(O)=O	Wan	Weigel, Liang, Blasco, Schoen	Plasma, DBS, Serum
Arginine	L-Arginine	HMDB0000517	6322	C00062	N[C@@H](CCCNC(N)=N)C(O)=O	Wan, Jacob	Liang, Blasco, Schoen, Andrade	Plasma, DBS
Hydroxybutyrylcarnitine	3-Hydroxybutyrylcarnitine	HMDB0013127	53481617	NA	C[C@@H](O)CC(=O)O[C@@H](CC([O-])=O)C[N+](C)(C)C	Schoen	Mutze	Plasma, DBS
Acetylcarnitine	L-Acetylcarnitine	HMDB0000201	7045767	C02571	CC(=O)O[C@H](CC(O)=O)C[N+](C)(C)C	Schoen, Jacob	Mutze	Plasma, DBS
Linoleate	Linoleic acid	HMDB0000673	5280450	C01595	CCCCC\C=C/C\C=C/CCCCCCCC(O)=O	Schoen	Drzymala	Plasma, DBS, Serum
Hexanoylcarnitine	Hexanoylcarnitine	HMDB0000756	3246938	NA	CCCCCC(=O)O[C@H](CC(O)=O)C[N+](C)(C)C	Schoen	Mutze	Plasma, DBS
Adrenate	Adrenic acid	HMDB0002226	5497181	C16527	CCCCC\C=C/C\C=C/C\C=C/C\C=C/CCCCCC(O)=O	Schoen	Drzymala	Plasma, Serum
Octanoylcarnitine	Octanoylcarnitine	HMDB0000791	11953814	C02838	CCCCCCCC(=O)O[C@H](CC(O)=O)C[N+](C)(C)C	Schoen	Mutze, Weigel	Plasma, DBS
Decanoylcarnitine	Decanoylcarnitine	HMDB0000651	11953821	C03299	CCCCCCCCCC(=O)O[C@H](CC([O-])=O)C[N+](C)(C)C	Schoen	Weigel	Plasma, DBS
Docosapentaenoic acid	Docosapentaenoic acid (22n-6)	HMDB0001976	6441454	NA	CCCCC\C=C/C\C=C/C\C=C/C\C=C/C\C=C/CCC(O)=O	Schoen	Drzymala	Plasma, Serum
Mead Acid	5,8,11-Eicosatrienoic acid	HMDB0010378	5312531	NA	CCCCCCCC\C=C/C\C=C/C\C=C/CCCC(O)=O	Schoen	Drzymala	Plasma, Serum
Docosahexaenoic acid	Docosahexaenoic acid	HMDB0002183	445580	C06429	CC\C=C/C\C=C/C\C=C/C\C=C/C\C=C/C\C=C/CCC(O)=O	Guerra	Drzymala	Plasma, Serum
SM(d18:1/16:0)	SM(d18:1/16:0)	HMDB0010169	9939941	C00550	[H][C@@](COP([O-])(=O)OCC[N+](C)(C)C)(NC(=O)CCCCCCCCCCCCCCC)[C@H](O)\C=C\CCCCCCCCCCCCC	Guerra	Schoen	Plasma
LysoPC(18:0/0:0)	LysoPC(18:0/0:0)	HMDB0010384	497299	C04230	CCCCCCCCCCCCCCCCCC(=O)OC[C@@H](O)COP([O-])(=O)OCC[N+](C)(C)C	Guerra	Schoen	Plasma
LPC(16:1)	LysoPC(16:1/0:0)	HMDB0010383	24779461	C04230	CCCCCC\C=C/CCCCCCCC(=O)OC[C@@H](O)COP([O-])(=O)OCC[N+](C)(C)C	Guerra	Schoen	Plasma
LPC(16:0)	LysoPC(16:0/0:0)	HMDB0010382	460602	C04230	CCCCCCCCCCCCCCCC(=O)OC[C@@H](O)COP([O-])(=O)OCC[N+](C)(C)C	Guerra	Schoen	Plasma
SM(d18:1/20:0)	SM(d18:1/20:0)	HMDB0012102	44260124	C00550	CCCCCCCCCCCCCCCCCCCC(=O)N[C@@H](COP([O-])(=O)OCC[N+](C)(C)C)[C@H](O)\C=C\CCCCCCCCCCCCC	Guerra	Schoen	Plasma
LPC(20:4)	LysoPC(20:4/0:0)	HMDB0010395	24779476	C04230	CCCCC\C=C/C\C=C/C\C=C/C\C=C/CCCC(=O)OC[C@@H](O)COP([O-])(=O)OCC[N+](C)(C)C	Guerra	Schoen	Plasma
LPC(18:2)	LysoPC(18:2/0:0)	HMDB0010386	11005824	C04230	CCCCC\C=C/C\C=C/CCCCCCCC(=O)OC[C@@H](O)COP([O-])(=O)OCC[N+](C)(C)C	Guerra	Schoen	Plasma
Carnitine	L-Carnitine	HMDB0000062	10917	C00487	C[N+](C)(C)C[C@H](O)CC(O)=O	Jacob	Mutze, Weigel	DBS
Hydroxyproline	4-Hydroxyproline	HMDB0000725	5810	C01157	O[C@H]1CN[C@@H](C1)C(O)=O	Jacob	Mutze	Plasma, DBS
Glutathione	Glutathione	HMDB0000125	124886	C00051	N[C@@H](CCC(=O)N[C@@H](CS)C(=O)NCC(O)=O)C(O)=O	Jacob	Moritz	Plasma, DBS
Valine	L-Valine	HMDB0000883	6287	C00183	CC(C)[C@H](N)C(O)=O	Liang, Wan	Jacob	DBS
Taurine	Taurine	HMDB0000251	1123	C00245	NCCS(O)(=O)=O	Moritz	Jacob	Plasma, DBS
LPC(18:1)	LysoPC(18:1/0:0)	HMDB0002815	16081932	C04230	CCCCCCCC\C=C/CCCCCCCC(=O)OC[C@@H](O)COP([O-])(=O)OCC[N+](C)(C)C	Guerra	Schoen	Plasma
Glycine	Glycine	HMDB0000123	750	C00037	NCC(O)=O	Andrade	Liang, Jacob	Plasma, DBS
Creatinine	Creatinine	HMDB0000562	588	C00791	CN1CC(=O)NC1=N	Jacob	Cannet	Plasma, DBS
Glutamine	Glutamine	HMDB0000641	5961	C00064	N[C@@H](CCC(N)=O)C(O)=O	Jacob	Cannet, Liang, Blasco, Schoen	Plasma, DBS
